# Supplementary material for: Weighted-Support Vector Machine Learning Classifier of Circulating Cytokine Biomarkers to Predict Radiation-Induced Lung Fibrosis in Non-Small-Cell Lung Cancer Patients
Source: Front Oncol. 2021 Feb 1;10:601979. doi: 10.3389/fonc.2020.601979 (PMC7883680; doi:10.3389/fonc.2020.601979)
Supplement: Supplementary file 3 [file Table_3.xlsx]

## Sheet: Clinical
UN	Institution	Sex(1=M,0=F)	Race (1=Caucasian, 2=Hispanic, 3=African American, 4=Asian, 5=Middle Eastern, 6=Native American, 7=Unknown/Other)	AGE	Smoker (0=never, 1=former, 2=current, 4=unknown)	Event of Death (0=Alive, 1=Dead)	Date of Death	OS	KPS	Concurrent Chemo (0=no, 1=yes)	Consolidated chemotherapy (0=no, 1=yes)	Chemo Note	SBRT (0=no, 1=yes)	Simple Stage	T Stage	N Stage	Histology 1=adenocarcinoma 2=squamous cell 3= small cell 4=other	Initial Dose/Fx	Number of Initial Fractions	Initial Dose	Final Dose/Fx	Number of Final Fractions	Final Dose	Total Dose	Final dose (Gy)	BED
1	UM	1	1	61.3	1	1	2007-11-18	844	90	0			0	1	1	0		2	30	60	0	0	0	60	60	72
2	VA	1	1	72.2	2	1	2007-08-18	1075	90	1			0	3	4	2		2	18	36	2.65	12	31.8	67.8	67.8	83.43
3	VA	1	1	53.2	4	1	2009-01-29	1256	90	1			0	3	4	1		2	18	36	3.15	12	37.8	73.8	73	92.91
5	VA	1	1	55.8	2	0	2016-09-12	3997	90	1			0	3	3	3		2	18	36	2.35	12	28.2	64.2	64.2	78.03
6	UM	1	1	72.8	1	1	2004-12-16	80	100	1			0	3	4	2		1.895	19	36.005	2.527	11	27.797	63.802	63.8	77.65
7	VA	1	1	78	2	1	2006-03-28	209	90	1			0	2	3	0		2.1	30	63	0	0	0	63	63	76.23
8	VA	1	1	77.6	1	1	2005-05-11	175	90	0			0	2	3	0		2.1	36	75.6	0	0	0	75.6	75.6	91.48
10	VA	1	1	60.2	2	1	2005-11-29	111	70	1		carboplatin/taxol	0	3	3	3		2.5	18	45	0	0	0	45	45	56.25
12	UM	1	1	70	2	1	2012-12-07	2697	90	0			0	1	1	0		2	35	70	0	0	0	70	70	84
14	UM	0	1	65.7	1	1	2006-03-07	358	60	1			0	3	4	1		2	33	66	0	0	0	66	66	79.2
15	UM	0	1	69.7	1	1	2005-04-05	278	90	1			0	3	4	2		2.1	30	63	0	0	0	63	63	76.23
16	VA	1	1	55.5	2	1	2005-02-19	298	60	1			0	3	3	1								66	66	76.8
17	VA	1	1	70.3	2	1	2007-03-18	762	100	1			0	3	4	2								81.4	81.4	103.24
18	UM	1	1	66.1	1	1	2005-12-07	464	90	1			0	3	4	2								65.4	65.4	78.81
19	VA	1	1	66	4	1	2005-11-11	214	80	1			0	3	2	2		2	18	36	2.35	12	28.2	64.2	64.2	78.03
20	VA	1	1	59.3	2	1	2007-02-03	691	80	1			0	3	3	3		2	18	36	2.35	12	28.2	64.2	64.2	78.03
21	VA	1	1	79.3	1	1	2008-02-23	1444	70	0		Chemo started 2 years post-RT 03/2006 to 07/2006	0	1	2	0		2	35	70	0	0	0	70	70	84
22	VA	1	1	73.6	1	1	2007-12-17	902	80	0			0	1	1	0		2.1	36	75.6	0	0	0	75.6	75.6	91.48
23	UM	0	1	68.3	1	1	2008-11-17	1182	90	0			0	1	2	0		2	33	66	0	0	0	66	66	79.2
24	VA	1	1	79.9	1	1	2011-06-08	2122	90	0			0	1	1	0		2.1	36	75.6	0	0	0	75.6	75.6	91.48
25	UM	0	1	68.8	1	0	2016-09-12	4074	80	1			0	3	3	2		2.44	30	73.2	0	0	0	73.2	73.2	91.06
26	VA	1	1	81.5	1	1	2004-11-28	227	80	0			0	2	2	0		2	32	64	0	0	0	64	64	76.8
27	VA	1	1	77.2	1	1	2005-12-25	69	90	1			0	3	4	2		2	18	36	2.35	12	28.2	64.2	64.2	78.03
28	VA	1	1	74.4	1	1	2006-12-11	399	90	1			0	3	3	2		2	18	36	2.35	12	28.2	64.2	64.2	78.03
29	VA	1	1	66.2	2	1	2009-01-28	1136	90	1			0	3	4	0		2	18	36	2.35	12	28.2	64.2	64.2	78.03
30	VA	1	1	43.4	2	1	2008-07-15	931	90	1			0	3	2	2		2	20	40	2.35	12	28.2	68.2	68.2	82.83
31	VA	1	1	78.2	1	1	2009-12-19	1440	80	1			0	3	2	2								68.8	68.8	79.8
32	VA	1	1	57.4	4	1	2010-11-10	1743	90	1			0	3	1	2		2	18	36	2.35	12	28.2	64.2	64.2	78.03
33	VA	1	1	84.6	1	1	2009-05-24	706	80	1	0		0	3	1	2	1	2	22	44	2	11	22	66	66	79.2
34	UM	0	1	65.6	2	1	2012-02-15	1693	90	1			0	3	3	2	1	2	33	66	0	0	0	66	66	79.2
36	VA	0	1	75.6	4	1	2007-12-20	147	50	1			0	3	4	3	2	2	35	70	0	0	0	70	70	84
37	UM	0	3	67.5	2	1	2008-05-27	313	60	0			1	1	1	0		20	3	60	0	0	0	60	60	180
38	VA	1	1	61.9	1	1	2009-06-04	666	90	0	0		0	3	4	2	2	2	35	70	0	0	0	70	70	84
39	UM	1	1	72.9	1	1	2010-05-13	1001	90	1			0	1	1	0	2	2	35	70	0	0	0	70	70	84
40	UM	0	1	70.2	1	0	2016-09-12	3317	90	1			0	3	1	2	1	2	33	66	0	0	0	66	66	79.2
41	VA	1	1	72.5	1	1	2008-12-04	479	70	1	0	Chemo started 1 year post-RT 08/2008; Tarceva given 11/5/2008, discontinued due to development of rash acneiform	0	2	3	0	2	2	35	70	0	0	0	70	70	84
42	VA	1	1	64.9	2	1	2009-04-26	614	90	1	0	relapse on 4/9/2008, receiving erlotinib	0	3	2	2	1	2	20	40	2	10	20	60	60	72
44	VA	1	1	60	2	1	2007-12-23	97	90	1	0	no consolidation given low performance status	0	3	1	2	4	2	35	70	0	0	0	70	70	84
45	VA	1	1	74.9	1	1	2008-11-19	414	90	1	0	disease progression on 5/28/2008, will start on Alimta	0	3	3	2	4	2	35	70	0	0	0	70	70	84
46	VA	1	1	56	4	0	2016-09-12	3203	90	1	0		0	3	4	3	1	2	27	54	2	6	12	66	66	79.2
48	VA	1	1	63.2	1	1	2009-12-02	660	90	1	0	bony metastasis, palliative chemo with Alimta and Zeomda after b12 and folate 2/18/2009	0	3	4	2	4	2	35	70	0	0	0	70	70	84
49	VA	1	1	55.1	2	1	2013-01-08	2017	90	1	0	also listed as neoadjuvant chemo RT in oncology follow-ups	0	3	1	2	1	2	35	70	0	0	0	70	70	84
50	VA	1	1	85.2	1	1	2009-06-25	430	70	0	0		0	2	2	1	4	2	26	52	2	4	8	60	60	72
51	VA	1	1	64	2	1	2009-06-04	371	90	1	0	metastasis to left adrel, will pursue further chemo with Pemetrexed in Feb	0	3	4	2	4	2	29	58	2	6	12	70	70	84
53	VA	1	1	59.2	2	1	2011-06-26	1098	90	1	0	no consolidation planned, no proof of benefit	0	3	4	1	4	2	35	70	0	0	0	70	70	84
54	VA	1	1	61.8	1	1	2013-03-06	1708	60	0	0		0	1	1	0	4	2.4	30	72	0	0	0	72	72	89.28
55	VA	1	1	79.1	1	1	2014-03-15	2076	80	1	0	salvage chemotherapy due to recurrence in surgical bed and mediastil lymphnodes (9/10/2008 note)	0	3	3	2	2	2	27	54	2	10	20	74	74	88.8
56	VA	1	1	57.9	2	1	2011-10-22	1186	80	0	0	Chemo started 3 years post-RT 07/2001 to 08/2011; recurrent disease treated with sequential RT - chemo (chemo start 7/28/2011)	0	2	3	0	4	2	37	74	0	0	0	74	74	88.8
57	VA	1	1	84.9	1	1	2011-01-28	897	80	0	0	disease progression on 1/29/2009, treated with Tarceva	0	3	3	3	4	2	33	66	0	0	0	66	66	79.2
58	VA	1	1	79.6	4	1	2013-05-19	1746	80	0	0		0	1	2	0	1	2.4	31	74.4	0	0	0	74.4	74.4	92.26
59	UM	1	1	77.7	2	1	2010-03-23	545	80	0			0	3	2	2	1	2	33	66	0	0	0	66	66	79.2
60	VA	1	1	72.3	2	1	2009-11-11	400	80	1	0	received B12 and folate 6/24/2009, started Gemzar on 8/6/2009 due to possible lymphangitic spread and increased size of LUL nodule	0	3	3	3	4	2	20	40	2	10	20	60	60	72
61	VA	1	1	65.6	1	1	2009-02-13	126	70	1			0	3	4	2	2	2	25	50	2	8	16	66	66	79.2
62	UM	0	1	72.9	1	1	2009-03-12	149	80	1			0	3	4	2	1	2	25	50	2	10	20	70	70	84
63	VA	1	1	60.3	2	0	2016-07-06	2809	80	0	0	metastasis 3/19/2009, treated with chemo	0	1	2	0	1	2.4	31	74.4	0	0	0	74.4	74.4	92.26
64	VA	1	1	63	1	1	2009-04-01	149	90	1	0	bone metastasis, received palliative radiation	0	3	2	2	4	2	24	48	2	6	12	60	60	72
65	VA	1	1	64.1	2	1	2009-02-20	98	80	1			0	3	2	2	4	2	26	52	0	0	0	52	52	62.4
66	UM	0	1	49.4	2	1	2011-07-11	959	90	1			0	3	4	3	2	2.1	24	50.4	3.15	6	18.9	69.3	69.3	85.83
67	VA	1	1	79.8	2	1	2009-03-05	92	70	0	0		0	3	4	2	2	2	30	60	0	0	0	60	60	72
68	VA	1	1	59.4	2	1	2009-03-28	95	80	1	0	no role for consolidation, no proof of benefit	0	1	2	0	4	2	20	40	2	11	22	62	62	74.4
69	UM	0	3	73.5	0	0	2016-07-06	2730	100	0			1	2	1	0		11	5	55	0	0	0	55	55	115.5
70	UM	1	1	83.2	1	1	2009-08-19	227	90	0			1	2	3	0		11	5	55	0	0	0	55	55	115.5
71	UM	0	1	83.8	2	1	2010-11-12	661	90	0			1	1	1	0		20	3	60	0	0	0	60	60	180
72	VA	1	1	77.4	4	1	2009-04-18	88	90	0	0		0	3	4	1	4	2	25	50	2	7	14	64	64	76.8
73	VA	1	1	74.9	2	1	2010-03-31	433	70	1	0	not a candidate for systemic chemo (9/9/2009 note)	0	3	2	3	1	2	20	40	2	10	20	60	60	72
74	UM	1	1	52.7	2	1	2010-11-20	647	90	1			0	3	3	3	2	2.85	18	51.3	2.85	12	34.2	85.5	85.5	109.87
75	UM	1	1	55.4	2	1	2010-06-05	443	90	1			0	3	3	3	1	3	15	45	0	0	0	45	45	58.5
76	VA	1	1	76.5	1	1	2015-04-11	2210	90	1	0		0	3	3	2	4	2	20	40	2	5	10	50	60	72
77	UM	1	1	74.9	1	1	2010-10-02	550	90	1			0	3	4	1	2	2	31	62	2	4	8	70	70	84
78	UM	1	1	80.5	0	0	2016-09-03	2706	100	1			0	3	2	2	1	2.85	18	51.3	2.85	12	34.2	85.5	85.5	109.87
79	VA	1	1	59.4	2	1	2010-01-01	269	70	1	0		0	3	2	3	1	2	33	66	0	0	0	66	66	79.2
80	UM	0	1	71.9	1	1	2009-11-05	206	60	0	0		0	3	4	3	1	2	33	66	0	0	0	66	66	79.2
81	VA	1	1	60.2	2	1	2011-09-06	869	80	1			0	3	1	3	4	2	37	74	0	0	0	74	74	88.8
82	UM	0	1	68.2	1	1	2010-09-18	512	50	0			1	2	3	0		10	5	50	0	0	0	50	50	100
83	UM	0	1	45.3	1	1	2016-09-12	2693	70	1			0	3	4	0	1	2.85	18	51.3	2.85	12	34.2	85.5	85.5	109.87
84	UM	0	1	61.7	2	1	2009-11-24	202	90	1			0	3	1	2	1	2.7	19	51.3	3.1	11	34.1	85.4	85.4	109.82
85	UM	0	1	67.8	1	1	2012-05-24	1116	70	0			0	3	4	2	1	2	37	74	0	0	0	74	74	88.8
86	VA	1	1	63.4	1	1	2009-08-03	77	70	1			0	3	4	0	2	2	33	66	0	0	0	66	66	79.2
87	VA	1	1	73.2	1	1	2010-02-27	214	80	0	0		0	3	1	2	4	2	25	50	2	5	10	60	60	72
88	VA	1	1	57.9	2	1	2014-11-04	1793	90	0	0		0	1	1	0	4	2.4	31	74.4	0	0	0	74.4	74.4	92.26
89	VA	1	1	82.8	1	1	2010-04-26	130	80	1	0		0	3	3	3	2	2	20	40	2	10	20	60	60	72
90	UM	0	1	47	2	1	2012-04-13	842	70	1			0	3	4	3	2	2.85	18	51.3	2.85	12	34.2	85.5	85.5	109.87
91	VA	1	1	71.1	1	1	2011-03-13	398	80	0	0	local progression, palliative RT and chemo	0	1	1	0	2	2	35	70	0	0	0	70	70	84
92	VA	1	1	60.6	2	1	2014-12-02	1755	80	1	0	no further chemo or XRT at this time (5/20/2010 note)	0	3	4	2	4	2	37	74	0	0	0	74	74	88.8
93	VA	1	1	56.1	2	0	2016-08-30	2381	80	1	0	additiol chemo could worsen PS and esophagitis by recall effects	0	3	4	2	4	2	25	50	2	12	24	74	74	88.8
94	UM	0	1	59.4	1	0	2016-07-20	2340	100	1			0	3	4	2	2							78.35	78.35	100.49
95	UM	1	1	69.5	1	0	2013-09-25	1283	90	1			0	3	4	1	2	2.35	21	49.35	3.7	9	33.3	82.65	82.65	106.16
96	VA	1	1	71.8	1	1	2011-02-06	288	80	1	0		0	3	2	2	4	2	35	70	0	0	0	70	70	84
98	UM	0	1	56.2	1	0	2016-06-21	2185	80	1			0	3	3	0	4	2.6	19	49.4	3.25	11	35.75	85.15	85.15	109.61
101	VA	1	1	65.4	2	1	2011-05-07	296	80	1	1	consolidated chemo started 9/28/2010 carbo/taxol	0	3	1	2	1	2.85	18	51.3	2.85	12	34.2	85.5	85.5	109.87
102	VA	1	1	57.2	1	1	2012-02-18	565	90	1	1	consolidated chemo started on 10/20/2010, carbo/taxol	0	3	2	3	4	2.2	23	50.6	3	7	21	71.6	71.6	89.03
103	VA	1	1	66.5	2	1	2012-09-23	788	80	1	1	consolidated chemo plan on 10/13/2010; second cycle completed 10/19/2010-- carbo/taxol	0	3	1	3	1	2.85	18	51.3	2.85	12	34.2	85.5	85.5	109.87
104	VA	1	1	64.4	1	1	2016-06-16	2138	100	0	0		0	3	4	0	2	2.85	18	51.3	2.85	12	34.2	85.5	85.5	109.87
105	UM	1	1	62.9	2	1	2011-03-26	212	90	0			1	2	3	0		11	4	44	5	2	10	54	54	107.4
106	VA	1	1	65.9	2	0	2014-10-15	1499	100	1	0	no longer interested in completing study and cannot complete consolidation chemo	0	3	2	0	2	2.65	19	50.35	3.2	11	35.2	85.55	85.5	110.15
107	VA	1	1	62.4	1	1	2011-06-21	251	90	1	0	consolidated therapy not recommended due to pneumonitis and heart failure	0	3	3	2	2	2.2	23	50.6	3.4	7	23.8	74.4	74.4	93.62
108	VA	1	1	82.7	1	1	2011-07-08	253	80	1	0	struggled through chemoRT, not a candidate for post-RT chemo	0	3	1	2	4	2.15	23	49.45	3	7	21	70.45	70.45	87.38
109	UM	1	1	59.1	2	0	2016-06-09	2047	90	1			0	3	4	0	1	2.5	20	50	2.6	10	26	76	76	95.26
110	VA	1	1	69.2	2	1	2011-04-25	167	80	1	1	consolidated chemo on 2/9/2011, carbo/taxol	0	3	4	2	2	2.25	22	49.5	3	8	24	73.5	73.5	91.84
111	VA	1	1	62.8	1	1	2015-01-01	1511	70	0	0		0	1	2	0	2	2	35	70	0	0	0	70	70	84
112	UM	1	1	57	2	1	2012-03-22	477	90	1			0	3	2	1	2	2	33	66	0	0	0	66	66	79.2
113	VA	1	1	51.2	1	1	2013-07-08	944	80	0	1	Consolidation Chemo 08/2011 to 11/2011	0	2	3	0	1	2.85	18	51.3	2.85	12	34.2	85.5	85.5	109.87
114	VA	1	1	71.4	1	1	2012-07-14	579	80	1	0	not a candidate for consolidative therapy, will further impair quality of life	0	3	3	3	2	2.7	19	51.3	3.1	11	34.1	85.4	85.4	109.82
115	VA	1	1	77.3	2	1	2012-01-02	364	80	1	0	patient was recovering from XRT, did not receive consolidated therapy	0	3	3	3	1	2.4	20	48	3.65	10	36.5	84.5	84.5	109.34
116	VA	1	1	74.2	2	1	2013-09-26	995	100	1	0	pt too far out from chemo/rads to consider consolidation	0	3	4	2	2	2.6	19	49.4	3.25	11	35.75	85.15	85.15	109.61
117	VA	1	1	63.9	1	0	2016-09-12	2083	90	0			0	3	3	1	4	11	5	55	0	0	0	55	55	115.5
118	VA	1	1	46.2	2	1	2012-01-12	365	80	1	1	consolidated chemo on 4/25/2011, carbo/taxol; agent changed to Gemzar 8/28/2011; agent changed to Taxotere 12/29/2011	0	2	2	1	2	2.85	18	51.3	2.85	12	34.2	85.5	85.5	109.87
119	UM	0	1	81.1	0	0	2013-09-27	973	100	1			0	3	1	3	1	2.1	22	46.2	2.1	8	16.8	63	63	76.23
120	UM	0	1	59.3	1	0	2016-07-22	1992	100	1			0	3	4	2	1	2.5	20	50	3.5	10	35	85	85	109.75
121	VA	1	1	73.4	1	1	2011-12-07	275	70	1	1	consolidated chemo on 5/20/2011, carbo/taxol	0	3	3	2	2	2.15	23	49.45	2.95	7	20.65	70.1	70.1	86.82
122	VA	1	1	56.6	1	1	2012-02-15	337	70	0	0		0	2	3	0	4	2.85	18	51.3	2.85	12	34.2	85.5	85.5	109.87
123	UM	1	1	57.8	2	1	2011-10-03	210	80	1			0	3	4	0	2	2.2	23	50.6	3.8	7	26.6	77.2	77.2	98.44
124	VA	1	1	63.8	2	1	2013-09-05	918	80	1	1	completed first cycle consolidated chemo 6/1/2011 --carbo/taxel	0	3	4	2	4	2.45	20	49	3.45	10	34.5	83.5	83.5	107.41
125	VA	1	1	77.2	2	1	2011-10-16	214	80	1	1	consolidated chemo on 6/13/2011, carbo/taxol	0	3	3	3	4	2.45	20	49	2.95	10	29.5	78.5	78.5	99.21
126	VA	1	1	63.3	2	1	2011-06-27	38	70	0			0	2	3	0	1	2	17	34	0	0	0	34	34	40.8
127	UM	0	1	58.6	2	0	2013-12-10	994	90	1			0	3	2	2	1	2.5	20	50	3.5	10	35	85	85	109.75
128	VA	1	1	77.9	1	1	2013-01-07	642	80	0	0	metastatic with disease progression, poor performance status, cannot give chemo nor radiation	0	2	3	0	2	2.85	17	48.45	2.85	13	37.05	85.5	85.5	109.87
129	VA	1	1	78.7	1	1	2012-01-28	261	70	0			1	1	1	0		11	5	55	0	0	0	55	55	115.5
130	UM	1	1	58.8	2	1	2011-09-26	138	90	1			0	3	3	1	2	2.55	20	51	2.7	10	27	78	78	98.3
131	VA	1	1	81	1	1	2013-05-26	734	80	0			1	1	2	0		11	5	55	0	0	0	55	55	115.5
132	VA	1	1	65.7	2	1	2012-09-12	449	100	1	1	consolidative chemo on 9/9/2011, carbo/taxol	0	3	3	2	4	2.45	20	49	2.45	10	24.5	73.5	73.5	91.51
133	VA	1	1	64.8	2	0	2016-09-12	1907	80	0			1	1	1	0		11	5	55	0	0	0	55	55	115.5
134	UM	0	1	62.9	2	0	2013-07-30	756	90	1			0	3	3	3	2	2.2	23	50.6	3.8	7	26.6	77.2	73.4	98.44
135	UM	0	1	69	1	1	2012-06-06	309	90	1			0	3	3	3	1	2.5	20	50	3.15	10	31.5	81.5	81.5	103.92
136	UM	0	1	78.5	0	0	2016-06-17	1767	90	1			0	3	1	2	1	2	33	66	0	0	0	66	66	79.2
137	VA	1	1	64.5	2	0	2016-09-12	1845	90	0			1	1	1	0		10	5	50	0	0	0	50	50	100
138	UM	1	1	70.4	1	1	2013-11-17	813	80	1			0	3.5	4	2	4	2.1	12	25.2	2	9	18	43.2	43.2	52.09
139	UM	1	1	56.9	2	0	2016-05-09	1722	90	1			0	3	3	3	1	2.2	25	55	2.2	4	8.8	63.8	55	77.84
140	UM	0	1	52.7	1	0	2016-08-19	1789	90	1			0	1	1	0	1	2.3	16	36.8	2	16	32	68.8	68.8	83.66
141	VA	1	1	83.3	1	0	2016-09-12	1816	70	0			1	1	1	0		11	5	55	0	0	0	55	55	115.5
142	UM	1	1	51.2	2	1	2014-03-22	899	80	1			0	2	2	1	2	2	35	70	0	0	0	70	70	84
143	UM	0	1	44.9	2	1	2013-06-15	606	80	1			0	3	3	3	1	2	30	60	0	0	0	60	60	72
144	UM	1	1	73.1	1	0	2016-09-12	1704	100	0			1	1	2	0		10	5	50	0	0	0	50	50	100
145	UM	0	1	78	1	1	2012-07-05	153	70	0	0		0	3	2	3	2	2.1	24	50.4	2.5	6	15	65.4	65.4	79.73
146	VA	0	1	54	1	1	2012-12-29	303	80	1	0	initial plan was 3 cycles of consolidative carbo-taxol, now further therapy will be palliative	0	3	3	2	4	2.45	20	49	2.9	10	29	78	78	98.415
147	VA	1	1	53.6	1	1	2014-05-22	752	90	0	0	RT only treatment for time frame, disease progression tx was sequential chemo to RT	0	2	1	1	1	2.35	21	49.35	2.75	9	24.75	74.1	74.1	92.51
148	VA	1	1	58	1	1	2014-12-19	946	100	1	1	6/21/2012 consolidation chemo carbo/taxol cycle 1	0	3	3	2	1	2.2	23	50.6	4.5	7	31.5	82.1	82.1	107.407
149	UM	0	1	50.9	2	1	2015-09-15	1218	90	1			0	3	1	2	2	2.85	18	51.3	2.85	12	34.2	85.5	85.5	109.87
150	UM	1	1	60.1	1	1	2012-10-13	148	70	1			0	3	2	2	4	2	25	50	2	5	10	60	60	72
151	UM	1	1	82.4	1	0	2016-09-12	1578	90	0			1	1	1	0		18	3	54	0	0	0	54	54	151.2
152	UM	0	1	79.5	2	1	2013-02-26	280	70	0			0	2	2	1	2	2	23	46	2	10	20	66	66	79.2
153	VA	1	1	69.6	1	0	2016-03-28	1405	90	1	1	7/26/2012 cycle 1 consolidative chemo carbo/taxol	0	3	2	3	2	2.35	21	49.35	3.1	9	27.9	77.25	77.25	97.4963
154	VA	1	1	64	2	1	2014-07-29	763	70	1	0	multiple soft tissue metastases, on palliative paclitaxel 3/19/2013	0	3	2	3	2	2	32	64	0	0	0	64	64	76.8
155	UM	1	1	60.5	1	0	2016-08-24	1520	90	1			0	3	3	2	4	2	33	66	0	0	0	66	66	79.2
156	VA	1	1	64	2	1	2012-07-14	2	80	0			1	1	1	0		10	5	50	0	0	0	50	50	100
157	UM	0	3	64.6	0	1	2015-02-13	948	70	0			1	1	1	0		11	5	55	0	0	0	55	55	115.5
158	UM	1	1	56.3	2	1	2012-12-18	137	90	0			1	1	1	0		18	3	54	0	0	0	54	54	151.2
159	UM	0	3	64.9	2	0	2013-01-29	168	90	0			1	1	1	0		18	3	54	0	0	0	54	54	151.2
160	VA	1	1	65.6	2	0	2016-09-12	1483	80	0		Carbotaxol for RLL lesion in Jan 2014	1	1	2	0		11	5	55	0	0	0	55	55	115.5
161	VA	1	1	67.4	2	1	2014-12-20	835	80	1	1	completed first cycle consolidated chemo on 11/14/2012, carbo/taxol, delay one week to recover	0	2	2	1	2	2	30	60	0	0	0	60	60	72
162	UM	1	3	67.1	1	1	2013-04-11	217	80	1			0	3	4	3	1	2	15	30	2	15	30	60	60	72
163	UM	0	1	75.3	2	0	2016-09-12	1466	60	0			1	2	2	0		11	5	55	0	0	0	55	55	115.5
164	VA	1		63.5	4	1	2015-05-15	976	80	1	1	consolidated chemo on 11/30/2012, carbo/taxol-- only one cycle completed	0	2	3	0	2	2	37	74	0	0	0	74	74	88.8
165	UM	0	1	74.1	1	0	2016-09-12	1433	90	0			1	1	2	0		10	5	50	0	0	0	50	50	100
167	UM	0	1	70	1	1	2013-12-30	437	90	1			0	2	2	1	1	2	30	60	0	0	0	60	60	72
168	VA	1	1	57.9	2	1	2013-04-29	196	80	0			1	1	2	0		11	5	55	0	0	0	55	55	115.5
169	UM	0	1	64.2	1	0	2015-09-12	1062	100	1			0	3	4	0	2	2	30	60	0	0	0	60	60	72
170	UM	1	3	64.5	1	1	2014-09-14	692	90	1			0	3	4	2	1	2.2	22	48.4	2.7	8	21.6	70	70	86.48
171	VA	1	1	64.5	2	1	2016-02-22	1210	80	1	1	6 wks concurrent chemo with RT (weekly carbo/taxel), followed by 3 cycles of adjuvant chemo on 1/23/2013	0	3	2	3	2	2	33	66	0	0	0	66	66	79.2
172	UM	1	3	62.8	1	0	2016-07-25	1354	100	1			0	3	1	2	1	2	35	70	0	0	0	70	70	84
173	UM	1	1	70.9	1	0	2016-09-12	1398	70	0			1	3	3	3		10	5	50	0	0	0	50	50	100
174	UM	1	1	65.3	2	1	2014-05-02	540	50	1			0	3	3	2	3	2	7	14	0	0	0	14	14	16.8
175	UM	1	1	60.4	1	1	2014-04-26	522	80	1			0	3	2	3	3	1.5	30	45	0	0	0	45	45	51.75
176	UM	0	1	39.6	2	0	2016-07-19	1328	80	1			0	3	3	1	1	2.2	22	48.4	3.35	8	26.8	75.2	75.2	94.83
177	UM	0	4	77.3	0	1	2013-11-10	333	100	1			0	3	2	2	1	2	25	50	2	5	10	60	60	72
178	UM	0	1	67.7	1	1	2015-04-23	857	100	1			0	3	1	3	1	2	30	60	0	0	0	60	60	72
179	UM	0	3	71	1	1	2014-04-17	484	70	1			0	1	1	0	3	2	30	60	0	0	0	60	60	72
180	VA	1	1	65.9	1	0	2014-11-21	702					0				3	1.5	30	45	0	0	0	45	45	51.75
181	UM	1	1	72.2	1	0	2016-09-12	1349	80	0			1	1	1	0		18	3	54	0	0	0	54	54	151.2
182	UM	0	1	74.6	1	1	2014-02-21	409	70	1			0	3	4	3	3	1.5	30	45	0	0	0	45	45	51.75
183	VA	1	1	69	2	0	2016-09-08	1351	90	0	0		0	3	2	3	1	2	30	60	0	0	0	60	60	72
185	UM	1	1	92	1	1	2014-11-14	661	90	0			0	3	3	2	1	2	31	62	0	0	0	62	62	74.4
186	VA	1		66.4	1	0	2015-10-02	976	80	0			1	2	3	0										72
187	UM	1	1	73.2	2	0	2016-08-29	1315	90	1			0	3	4	1	2	2	33	66	0	0	0	66	66	79.2
188	VA	1		67	4	0	2016-09-12	1301	70	0			1	1	2	0		11	5	55	0	0	0	55	55	115.5
189	VA	1		58.4	4	0	2015-04-01	769	80	1	0	Carboplatin/Taxol	0	3	3	2	1	2	15	30	2	18	36	66	66	79.2
190	VA	1		66.3	4	0	2014-07-16	495	80	1		Carboplatin/Etoposide	0	1	1	1	3	1.5	30	45	0	0	0	45	45	51.75
191	VA	1		60.1	4	1	2014-06-25	461	90	1	0	Cisplatin/Etoposide; etoposide may interact with HIV medications and worsen SE	0	3	4	3	2	2	30	60	0	0	0	60	60	72

## Sheet: OS and Tox
UN	CF.grade	Toxicity Notes
1	0	History of Pulmory Fibrosis
2	3
3	1	Changed to RP 2 2/10/16.
5	2
6	0	Died of ARDS and Acute rel failure secondary to hypertension from atrial fibrillation with rapid ventricular response
7	0
8	0
10	0
12	0	Significant Cardiac history
14	0
15	0
16	0
17	1
18	0	Hemoptysis 咳血
19	0	Changed to RP 2 2/10/16.
20	0
21	0
22	0
23	0
24	0	Discussed with SJ 2/6/16. Changed RP 0 to RP 2 (G3 Dyspnea 3/31/06)
25	1
26	0
27	0	Died12/25/05. 12/30/05 note: "probably died of heart attack", "minimal... radiation to the heart"
28	0
29	0
30	0	Off protocol 2/6/06
31	0	Off protocol 1/26/06
32	0
33	1	Cardiac baseline A fib
34	1
36	0	off study 8/16/07
37	1	Baseline Grade 3 Hypertension
38	1
39	1	Previous R pneumonectomy
40	1
41	1
42	1
44	0
45	0
46	2	Discussed with SJ 2/6/16. Changed RP 0 to RP 2 (to match Clinical Fibrosis)
48	2
49	1	Grade 2 esophagitis baseline
50	3
51	1	Cardiac "may not be related to tx"
53	2
54	1
55	1
56	1	7/10/08 Baseline small pericardial effusion 7/10/08
57	1
58	1
59	0
60	1
61	0
62	0	Esophagitis from CareWeb 12/11/08 RadOnc
63	0
64	0
65	0
66	1	Grade 2 Esophagitis from CareWeb
67	0	PMH: CAD w. pacemaker, prostate cancer s/p xRT; 3/5/2009: cardiac arrest en route to ICU --> DNR; cholesterol collected 7/11/2006 // total chol: 124
68	0
69	1
70	3	Previous ILD, progress to honeycomb pneumonitis 蜂窝状肺炎
71	1
72	0	Discussed with SJ 2/6/16. Changed RP 0 to RP 5 (Died of respiratory failure)
73	2
74	1	Esophagitis Grade from CareWeb
75	0	Pre-TX toxicity evaluation sheet only
76	2
77	1	Grade 3 Hemorrhage pulm/resp. 6/11/10 w/ Transfusion 出血
78	1
79	0
80	0	0 Esophagitis Clinical Note 5/28/2009
81	1	5/26/11 Grade 3 Pleural Effusion 胸膜渗漏，胸膜（腔）积液
82	1	Pre-treatment on O2
83	2
84	3
85	0	1 Esophagits CareWeb 6/25/09
86	0	Withdrawn from Study 6/10/2009
87	1
88	1
89	0
90	1
91	1
92	1	Spontaneous Pneumothorax 自发性气胸
93	1
94	2	Grade 3 pleural effusion hydropneumothorax 胸腔积液性气胸
95	3	AE: Grade 3 Pneumothorax 气胸
96	2
98	1
101	1	12/2/2010 Lung Collapsed Grade 3
102	1
103	1	Intubated 9/29/11; Grade 4 Resp. 3/15/2012
104	1
105	0	No Toxicity Evaluation Sheets in record
106	1
107	0
108	0
109	1
110	0
111	1
112	0	No Tox. Eval Sheets; used clinical notes
113	0
114	3	AE: Grade 3 Pneumonitis; Grade 3 Pleural effusion & pneumonitis
115	1	Pneumonitis; RP not assessed
116	1
117	1
118	0
119	0
120	1	Not sure if radiation induced Cardiac
121	0
122	0
123	0	Died 10/3/11 of lung hemorrhage 肺出血
124	1	L lung collapsed 4/25/12；PMH: CAD, 3 MI + stenting, AAA, OSA, inflammation of exterl popliteal nerve and median nerve; 10/2012: collapsed lung; 1/12/12/: mild cardiac (1) 5 cm AAA, 11/7/12: CT imp-- infrarel aortic aneurysm 5 cm AAA. phone call: sister-in-law of pt found him on floor, unresponsive but alive. Transported to EMS where he died quickly
125	0
126	0	Pt. withdrawn from study
127	2
128	0
129	0	Died 1/28/12 in sleep. Not related to RT
130	1	9/26/2011 died suddenly - 3=possibly related to RT
131	0
132	1
133	1
134	2	8/15/11 Intubated, 8/23/11 tracheostomy Radiation-induced laryngeal edema
135	0
136	1
137	0
138	0	Off Protocol Tox. data for Wk 1 only
139	1
140	0
141	1
142	1	Esophagitis from Clinical Note - Dysphagia 3
143	0
144	0
145	0
146	0
147	1	5/3/2014: being treated for pneumonia at different hospital, pericardial effusion > pericardial window procedure on 5/7/2014, cholesterol
148	1
149	0
150	5	Pneumonitis & ARF w/ hypoxia "5=unrelated"
151	0
152	0
153	1
154	1
155	0
156	0	7/14/12 Died in sleep during Tx.
157	0
158	0
159	0	Off study 1/29/13. Only 1 Tox Eval Sheet
160	1
161	1
162	0	Esophagitis from clinical note
163	0
164	1
165	0
167	0	Esophagitis from Clinical Note 11/9/12
168	1
169	0
170	0
171	1
172	1
173	0
174	0
175	0
176	0	1/11/13 "significant esophagitis" "odynophagia 10/10"
177	0
178	1	AE: Grade 4 Dyspnea 4/26/13
179	0	"requires esophageal dilation q 6mo for achalasia" 1/25/13 note
180	1
181	1
182	0
183	1
185	0	Esophagitis from clinical note；non-obstructive corory artery disease, 1/5/2013: diagnosis of severe aortic stenosis. 918/2014: Aortic valve baloon valvuloplasty; cholesterol
186	1
187	0
188	0	Off study 6/13/13
189	1
190	1
191	0	put on metoprolol 5/31/2014; large pericardial effusion, early hemodymic compromise 6/3/2014; a-fib, placed on metoprolol 12.5 mg BID 6/23/2014; pericardiocentesis, drained 250cc fluid 6/24/2014; (confirmed patient died 6/25/2014); cholesterol collected 5/13/2013, COPD developed during treatment

## Sheet: DoseMetrics
UN	CORD	D0pt03cc Gy a/B=3	D0pt1cc Gy a/B=3	gEUD a=20 a/B=3	Mean Dose Gy a/B=3	Volume (cc)	ESOPHAGUS	D0pt03cc Gy a/B=10	D0pt1cc Gy a/B=10	gEUD a=1 a/B=10	gEUD a=10 a/B=10	gEUD a=20 a/B=10	gEUD a=5 a/B=10	gEUD a=7.5 a/B=10	Mean Dose Gy a/B=10	Volume (cc)	HEART	D0pt03cc(Gy) a/B=2pt5	D0pt1cc(Gy) a/B=2pt5	gEUD (a=1) a/B=2pt5	gEUD (a=10) a/B=2pt5	gEUD (a=20) a/B=2pt5	gEUD (a=5) a/B=2pt5	V30Gy(cc) a/B=2pt5	V40Gy(cc) a/B=2pt5	Volume (cc)	LUNGS-GTV	D0pt5cc(Gy) a/B=3	D0pt5cc(Gy) a/B=4	gEUD (a=1) a/B=3	gEUD (a=1) a/B=4	gEUD (a=10) a/B=3	gEUD (a=10) a/B=4	gEUD (a=20) a/B=3	gEUD (a=20) a/B=4	gEUD (a=5) a/B=3	gEUD (a=5) a/B=4	V13Gy(%) a/B=3	V13Gy(%) a/B=4	V20Gy(%) a/B=3	V20Gy(%) a/B=4	V5Gy(%) a/B=3	V5Gy(%) a/B=4	Volume (cc)	GTV COMPOSITE	D5%(Gy) a/B=10	D5%(Gy) a/B=15	D5%(Gy) a/B=6	D90%(Gy) a/B=10
1		9.13193	8.99151	7.45669	1.852	56.3949		7.3246	5.83969	0.918187	3.98622	5.61418	2.313	3.26088	0.968198	41.7559		0.523067	0.523067	0.274481	0.360099	0.410769	0.319008	0	0	828.586		58.0866	58.2137	4.53544	4.71168	37.6921	37.8929	45.3532	45.5324	27.0631	27.2819	11.5814	12.5139	7.4779	7.70375	16.5477	16.8626	5182.94		58.1984	58.2716	58.069	55.513
2		28.0478	27.0685	21.8339	12.9089	68.4008		77.5994	77.2166	37.5983	62.746	67.4093	56.5606	60.3579	37.6149	43.8698		91.3349	91.0095	23.9557	61.6518	71.6233	48.0992	125.494	96.4969	698.302		85.3669	83.8537	15.8268	16.331	53.7668	53.1968	63.8492	62.9706	40.9608	40.7026	42.5952	44.1919	26.1915	28.3747	64.9518	66.1201	5556.76		80.205	79.0582	82.1579	64.2748
3		43.2195	42.8802	34.4908	7.9816	73.1555		75.8015	75.1877	18.385	51.2752	60.6106	39.213	46.4639	18.4468	43.8216		87.2431	86.784	9.00388	52.9997	65.7432	36.6306	51.0272	31.8614	653.029		85.4171	83.7772	20.0614	20.3461	62.2372	61.3314	69.9921	68.8773	50.9805	50.3586	36.163	37.5212	29.3652	29.8815	68.1395	70.7475	2025.48		80.5879	79.3218	82.7389	75.1845
5		44.0976	43.725	36.3788	15.2823	64.2908		67.1633	66.8045	30.9827	56.6922	59.8667	51.7022	54.8919	31.0471	27.8648		74.4353	74.0595	17.8415	52.9006	59.2555	43.6159	128.011	99.2752	587.166		78.9409	77.8456	19.9971	20.4821	52.4897	52.2617	59.6707	59.2162	43.3602	43.3132	40.7209	42.2661	33.4312	34.2076	74.8321	75.7951	3488.36		71.5617	70.9901	72.5382	62.1657
6		45.5351	45.1361	39.278	14.4451	91.8218		63.5996	63.3485	30.7572	54.0959	57.4161	48.9008	52.195	30.8067	59.9909		65.8293	65.7674	16.903	47.4336	54.2115	38.8701	227.384	200.949	940		70.2691	69.8627	17.6715	18.1814	51.8997	51.7764	58.5686	58.3647	42.1239	42.1307	36.1842	36.7551	31.3822	32.3105	69.2641	70.8674	2272.88		68.0547	67.7831	68.5163	62.2848
7		7.45184	6.2397	6.18868	1.10386	57.845		60.695	60.3889	10.7496	45.4525	51.56	36.0955	41.9827	10.8108	39.8767		57.3592	56.5829	2.38427	30.6549	40.2577	19.1167	6.5876	3.89187	502.184		77.0369	76.4848	12.6979	12.845	56.4995	56.3682	62.9154	62.7086	46.4789	46.4168	20.5981	20.9141	18.6375	18.8911	25.3085	25.9436	3510.8		70.473	70.2767	70.8091	62.6512
8
10
12		2.99991	2.69314	2.18476	0.332305	109.04		1.90979	1.81145	0.319101	1.14764	1.41914	0.834059	1.01978	0.368369	27.6178		0.165573	0.165573	0.0212661	0.115967	0.13852	0.0844291	0	0	582.414		75.0689	74.8368	4.78158	4.92229	46.0828	46.2389	55.5655	55.6246	33.285	33.4827	11.1213	11.304	8.35452	9.08036	13.8033	14.1292	4043.18		74.4604	74.265	74.7916	69.0425
14		30.2218	29.076	22.609	5.01631	61.5319		66.8653	66.6838	18.9867	51.9923	57.4538	44.0771	49.0287	19.0617	43.8427		29.5279	28.4892	1.08017	13.7153	19.2032	8.21371	0.00945035	0	850.532		73.485	73.1009	10.158	10.3424	52.4661	52.4433	59.5892	59.4851	41.8932	41.9419	17.218	17.3939	15.8052	15.9947	21.6169	22.2515	3867.64		70.9634	70.7428	71.3369	65.3199
15		19.6834	19.4521	16.6066	6.98992	76.1728		65.0214	64.5893	18.8309	48.2495	54.4917	39.5395	44.8875	18.9179	29.6795		72.2878	72.1513	25.3551	55.3075	60.859	46.8975	167.569	132.328	605.483		75.2469	74.4469	19.4563	19.8739	54.8816	54.5876	61.3582	60.9195	45.6516	45.502	42.1435	42.7068	32.0259	33.7723	55.6276	59.0307	3083.66		69.189	68.7627	69.918	62.7729
16
17		30.6464	30.5045	26.3395	8.07476	78.0676		76.9247	76.0476	24.5113	58.0533	63.3764	50.7046	55.3007	24.5439	57.2282		99.8577	99.0348	4.19916	55.0459	71.2705	34.9509	34.2549	24.6321	786.175		104.493	101.389	16.4786	16.7321	65.1903	63.7615	77.332	75.3845	49.9737	49.1012	36.903	38.6874	25.0941	25.9038	48.4694	49.5094	4525.01		91.4011	89.2692	95.0226	81.1815
18		48.7587	45.5113	36.7427	12.2789	94.2671		70.7889	70.5805	32.8345	60.7763	63.836	55.7968	59.0083	32.9002	57.8427		78.7026	78.7026	21.2913	57.3344	63.8033	48.1922	206.116	173.623	770.132		81.8841	80.6878	18.5365	18.9473	57.0513	56.5747	64.4818	63.8385	46.3481	46.0676	42.5909	44.5616	26.9632	28.561	62.0547	63.6851	4978.07		74.3364	73.6407	75.5349	65.7072
19		29.6525	28.0804	22.0007	6.33016	52.4573		72.1597	72.0088	21.7151	59.3635	64.2267	51.623	56.5613	21.7364	46.2329		78.5568	78.2712	17.3823	57.4112	64.1271	47.5273	179.385	157.764	831.719		79.4851	78.4297	15.4663	15.9227	53.2044	52.7969	61.9527	61.3288	41.5223	41.3437	39.8827	42.7017	23.7137	25.2982	58.8704	60.1403	3952.89		74.0386	73.3311	75.2404	63.4999
20		33.88	33.52	29.5	16.39	52.08		67.42	67.02	39.38	58.19	61.12	53.6	56.51	39.48	33.97		70.75	70.75	28.83	52.63	58.93	43.48	208.11	131.87	798.2		70.75	70.16	19.38	19.97	48.48	48.38	55.42	55.23	38.97	39.06	49.88	51.73	38.46	39.66	77.52	78.88	5008.96		69.65	69.17	70.45	62.85
21
22		2.59511	2.24375	1.94358	0.404182	35.4572		68.0632	67.7412	12.707	53.0881	58.7745	44.0053	49.7919	12.7585	34.1566		1.8816	1.71134	0.122572	0.788269	1.16993	0.456666	0	0	748.842		74.5002	74.3318	4.9461	5.10431	44.3484	44.6556	53.7408	53.9047	32.5526	32.8803	9.47694	9.67091	8.24178	8.4366	12.6118	13.0224	5323.63		68.552	68.7022	68.3123	63.0235
23		21.2873	20.63	16.2287	2.15158	62.7694		26.4946	25.817	7.01243	19.3832	21.4243	16.7361	18.3902	7.07138	28.1394		61.7948	61.5296	8.16433	35.7222	45.5375	23.4371	15.7456	11.099	800.078		74.4369	74.0185	7.17182	7.4776	45.4298	45.4847	55.1119	55.0087	33.0037	33.1525	17.0571	18.6565	8.62627	9.13302	28.6894	29.4147	3848.22		68.9957	68.8641	69.2168	61.5555
24
25		23.6512	23.5022	19.0673	3.01717	68.2081		75.0553	73.5395	12.0295	50.2984	59.5227	38.1069	45.5326	12.0896	29.4746		1.62366	1.62366	0.894079	1.13054	1.26134	1.01951	0	0	304.467		83.2505	81.9489	11.5615	11.7988	55.8045	55.2542	65.0267	64.2483	43.2885	42.9959	21.1846	21.8697	17.3961	17.7952	30.2005	31.1114	3370.32		79.715	78.7006	81.4379	70.4954
26
27		33.8091	32.6988	26.5439	9.0877	98.8351		68.5865	68.1548	26.5167	56.0427	60.1387	49.4936	53.6709	26.585	56.1264		66.5872	66.4654	8.15021	43.7441	52.6749	31.506	73.2543	41.2993	916.017		70.756	70.138	18.5215	18.8635	51.8169	51.6782	57.7341	57.4837	43.4902	43.4837	36.43	37.5074	32.5387	32.908	52.5666	53.3381	4212.54		68.1817	67.7844	68.8583	61.3748
28		42.8506	42.0201	32.4516	11.2346	107.079		63.8366	63.7111	33.2783	56.6346	59.1522	52.388	55.126	33.4079	46.4635		65.6872	65.2462	18.268	47.8551	53.6233	40.0957	193.994	140.112	670.413		65.975	65.6719	18.7471	19.2783	45.5697	45.6536	51.9046	51.8843	37.4764	37.6918	45.7599	47.8069	35.822	36.9623	71.9492	73.1982	3675.99		64.5512	64.3481	64.8972	58.9002
29		33.7439	32.8988	25.6897	6.99172	103.475		70.599	70.3452	26.8054	56.8208	61.121	50.2268	54.4165	26.831	44.8171		72.4719	72.041	4.59236	42.9289	53.6852	28.9286	37.1713	18.7572	770.179		77.5244	76.5495	14.073	14.3989	52.1825	51.9045	59.8031	59.3397	41.7695	41.6576	27.6414	29.1163	22.223	22.6336	47.6768	48.3578	3745.04		70.9274	70.3848	71.8398	62.1478
30		39.8249	37.5435	31.4322	12.1274	74.396		78.0823	77.746	32.6379	64.0372	68.0755	57.925	61.8128	32.7135	53.3199		85.5612	85.2649	8.4881	55.6938	66.5323	41.0323	63.9479	53.921	659.138		80.3771	79.4576	14.9998	15.3521	54.6333	54.385	62.6162	62.1905	43.7853	43.7043	28.3202	29.1899	23.6022	24.1358	50.4221	51.1491	4736.78		74.8474	74.3151	75.7557	66.3116
31		36.8754	35.7429	27.7017	7.39799	58.0166		69.6434	68.4844	29.421	53.9269	58.4138	48.2778	51.7673	29.493	37.1727		58.6636	57.0561	2.08357	27.3567	38.6202	15.4277	5.05817	2.14079	864.634		74.443	74.0797	12.6703	13.0844	47.7378	47.8143	56.6125	56.5713	36.6411	36.8636	29.6332	30.2309	22.2662	23.5877	48.1935	49.3821	5418.1		73.9069	73.6244	74.3838	65.0284
32		14.5408	14.3582	12.1783	4.87555	24.9556		34.6933	32.5219	11.9572	21.8651	26.5329	17.8205	19.9648	12.1364	22.5488		71.4827	71.3325	10.2472	49.4046	57.8455	37.0771	56.8792	42.9545	580.79		66.6517	66.3312	15.4609	15.8491	48.0321	48.0022	54.377	54.2629	39.1641	39.2658	30.93	31.4283	28.0072	28.3495	54.9388	56.0766	3073.06		66.8387	66.5103	67.3975	60.7488
33		47.3308	47.1003	40.6616	15.7327	77.3587		62.9951	62.8145	25.6048	46.0075	51.8355	40.3787	43.6214	25.6878	47.2437		67.1376	67.0109	11.3049	43.7187	51.5396	34.6149	190.35	124.375	993.731		70.3824	70.1495	15.8209	16.1473	51.2381	51.3262	57.5696	57.5658	42.4942	42.651	29.7949	30.3939	26.05	26.4251	41.8648	44.1575	4256.58		69.7967	69.6279	70.0885	66.6076
34		27.5165	27.2241	22.4755	6.15726	56.5286		71.1926	70.8129	19.0593	52.0839	58.8189	43.1341	48.6199	19.1052	39.7078		72.3564	72.3469	9.00807	51.1159	59.4459	38.738	68.2135	58.409	774.36		79.3897	78.7388	20.9802	21.1827	60.4055	60.1823	66.1913	65.8527	51.8712	51.7607	35.57	35.9431	32.2795	32.6862	41.9992	42.7984	2789.02		72.2504	71.9729	72.7278	69.2872
36
37		22.8128	22.5162	18.5708	2.26628	39.5791		13.1611	12.9323	1.00515	8.40131	10.2585	5.88255	7.42294	1.04456	28.9816		41.1095	40.7533	6.85587	25.4506	30.6392	19.3598	23.9961	0.512024	646.132		446.176	384.773	13.091	11.8133	233.024	201.341	309.492	267.075	143.407	124.141	18.2147	17.9086	14.3203	13.6752	23.6395	23.6947	3901.85		272.631	217.506	366.347	221.568
38	INCLUDED	16.53	16.17	12.65	3.16	78.17		70.5	70.2	25.81	54.37	60.07	46.83	51.46	25.88	38.21		70.3	70.25	27.4	55.66	60.23	48.87	203.7	181.49	564.17		74.33	74.17	17.22	17.62	55.22	55.32	61.33	61.37	46.12	46.28	28.07	28.64	24.26	24.72	48.66	50.51	4301.75		72.25	72.15	72.41	65.28
39
40		36.3254	36.1266	31.0535	12.6658	60.1171		76.5741	76.0632	26.8171	59.86	65.6967	50.7001	56.4899	26.9005	40.4162		80.9762	80.5339	14.0197	51.5325	62.1194	37.1693	62.4218	42.42	762.618		77.693	77.1706	11.606	12.0452	52.1821	52.0984	61.2738	61.0804	39.4742	39.5444	23.9152	24.5793	18.797	19.5082	43.2754	45.947	5163.53		79.1542	78.6214	80.0521	72.7719
41		46.6093	44.9114	33.9982	8.43298	75.969		74.666	74.2506	37.4007	60.2226	64.1298	55.4627	58.3957	37.4491	69.0535		76.4861	75.8939	7.86167	45.2129	56.4975	30.553	37.6734	22.1107	856.591		72.0057	71.8949	12.0924	12.5922	49.3187	49.4847	57.0636	57.1866	37.9365	38.1404	25.7345	27.4841	17.3742	18.2629	51.488	52.9556	9540.19		70.3159	70.3012	70.3388	62.7133
42		33.3091	33.2073	29.3148	18.5747	48.7599		59.9206	59.7443	30.656	51.0022	54.3972	45.5503	49.0041	30.7187	26.5594		65.6388	65.3348	10.866	43.2856	51.2392	32.3464	64.3194	33.7314	575.194		66.9993	66.6176	18.2537	18.8438	44.5908	44.6462	51.7287	51.6678	35.6821	35.8996	49.2449	51.345	33.3151	34.4399	81.3367	82.8116	6177.06		65.2065	64.9646	65.6195	58.3581
44		38.6604	38.5509	36.0508	26.6383	33.7158		68.016	67.8677	27.5495	57.9665	61.2742	52.4563	56.0136	27.5572	43.5109		75.4203	75.0759	10.6573	48.8699	57.1497	38.064	118.574	95.5451	752.482		75.8698	75.615	14.7259	15.2173	50.6719	50.8295	58.5962	58.6248	40.3556	40.6274	29.0688	30.7158	23.5498	23.9144	48.7087	50.4989	5752.5		71.7599	71.6857	71.8879	62.3058
45		38.0107	37.7391	33.0135	13.4936	41.3763		70.1334	69.8553	29.7361	58.6677	62.258	53.1468	56.6665	29.8156	34.4493		80.3951	80.1838	20.292	61.1964	66.7013	52.4525	190.048	181.047	744.313		85.1291	84.3301	15.9067	16.284	56.87	56.8117	64.7879	64.5506	46.2846	46.3619	27.5056	28.586	23.2589	23.6252	40.7267	42.106	5456.97		72.9139	72.792	73.1308	67.9831
46		24.8744	24.7159	19.9351	4.50069	87.5892		55.5101	54.0511	15.4394	37.1137	42.8245	30.9846	34.6718	15.506	39.8694		60.7409	60.6711	22.6129	45.1556	50.1261	38.7619	265.093	151.284	709.42		66.3077	66.2682	15.4606	15.8946	46.9653	47.2197	53.0117	53.2056	38.6928	38.9935	33.9751	35.1132	27.2345	28.4949	47.0167	48.0095	2944.15		66.1392	66.1339	66.1515	59.5724
48		31.0153	30.613	26.778	10.9875	43.2672		69.8987	69.7538	29.8835	59.813	63.0582	54.4557	57.9117	29.8932	57.6758		59.0494	58.452	2.71332	29.816	40.6337	17.419	5.28584	2.81208	725.178		66.1874	66.3512	13.9255	14.4132	47.1193	47.4378	54.0196	54.3015	37.5412	37.9225	31.4071	32.1193	27.0204	27.8288	45.8905	46.9701	4553.46		68.9652	69.0043	68.8872	63.6383
49		27.9681	27.92	25.6029	11.7507	93.4546		70.6347	70.459	35.3631	59.7841	63.7767	53.8564	57.571	35.3857	41.1793		75.534	75.2525	8.56189	45.984	56.4023	32.6568	45.0982	29.9631	660.076		83.742	83.0628	13.1471	13.7513	48.9031	48.8461	60.7923	60.4813	35.2687	35.4892	33.0127	34.3919	24.0854	25.495	61.0788	62.6924	5929.8		77.7908	77.441	78.3953	68.7895
50		22.5201	20.4229	16.9423	6.79814	30.3606		41.073	38.8145	13.2086	29.5434	32.5584	25.4716	28.0197	13.2527	37.107		56.7657	56.2751	8.54062	32.2757	41.3618	20.9243	12.5056	7.5555	767.264		61.4378	61.3683	17.931	18.3351	45.4186	45.5764	50.2821	50.3789	38.7649	38.9689	37.2879	38.4232	32.8725	33.3525	57.9885	59.5112	2304.08		61.7338	61.6624	61.8618	56.4083
51		33.0139	32.7199	28.3047	14.5411	31.8242		71.7506	71.5764	26.1842	58.6622	63.3107	51.6372	56.0991	26.2737	43.725		76.4928	76.4069	22.7629	56.5014	62.2558	48.2858	213.092	177.801	665.549		74.6916	74.4398	12.751	13.2498	48.9085	49.0538	57.9543	57.9331	37.7508	38.0228	29.611	31.8797	17.924	18.8461	46.2561	47.5065	4300.94		71.6412	71.5697	71.7588	59.6053
53		26.923	26.7103	22.5131	7.33041	69.6359		62.4924	62.3702	21.5491	50.8721	55.4056	44.1374	48.3566	21.5751	57.7634		63.9828	63.9189	12.1303	43.0731	50.561	32.8652	108.799	69.2413	915.037		61.219	61.1752	11.6129	12.1039	40.2934	40.5109	46.9928	47.1597	31.155	31.4355	27.2833	28.9539	19.9775	20.8021	57.7921	59.8438	5385.89		59.6989	59.7135	59.6798	55.273
54		21.1995	21.0024	17.9993	5.26576	32.8566		8.0361	7.76756	2.17551	5.89278	6.45456	5.07376	5.59557	2.22743	40.9069		6.47564	6.12904	0.434611	3.0311	4.22009	1.81907	0	0	847.713		66.7825	66.4753	5.23495	5.4519	40.9724	40.9523	50.4121	50.2956	28.5506	28.6538	14.1239	14.5267	8.32944	9.12181	18.6769	19.1996	4161.87		69.0547	68.6375	69.7718	63.6819
55		36.8428	36.5109	31.2298	8.75539	78.4136		73.6345	73.5211	25.0143	61.2321	65.8461	53.7632	58.5391	25.0832	48.4219		88.9462	88.3182	19.1098	59.3549	67.9584	48.4269	278.726	237.045	1072.08		93.4964	92.4427	12.4719	12.8503	56.8269	56.6514	68.5907	68.0378	43.3138	43.3683	22.7569	24.0466	17.9655	18.349	39.6153	40.8239	5376.61		86.0957	85.4931	87.1149	70.8478
56		23.0955	22.986	19.8614	4.38698	69.3897		33.635	33.1888	7.79351	24.7597	27.8981	20.3287	23.0822	7.84519	43.4385		75.2052	74.9038	6.71576	47.5815	57.4786	34.1035	52.2027	38.8218	782.715		76.0563	75.9492	12.8548	13.1817	53.5126	53.714	61.2685	61.3753	42.9372	43.2244	23.0324	23.4347	20.7808	21.0757	30.754	32.9112	4819.04		74.0893	74.087	74.0973	69.0621
57		28.2088	27.8528	23.1192	8.53065	49.057		66.1347	66.0283	33.0275	58.1544	60.7211	53.7808	56.6129	33.0702	62.4523		60.7088	60.2629	3.30093	30.8552	41.7431	18.9365	9.05955	4.70258	687.71		64.9204	64.9617	14.8929	15.3647	46.6039	46.8686	52.8368	53.0463	38.0277	38.357	32.6963	34.1633	24.9223	25.6239	51.4518	52.4278	4146.05		66.0693	66.0696	66.0738	59.6927
58		7.96414	7.95083	6.69875	1.91819	39.8821		11.0626	11.0626	1.84787	8.21166	9.29136	6.61043	7.616	1.89917	50.0985		0.661598	0.661598	0.120039	0.370433	0.482776	0.256421	0	0	626.085		75.1986	74.4312	3.03709	3.17451	42.4245	42.2692	53.9916	53.6776	27.5923	27.5859	6.24833	6.55761	4.15672	4.37613	13.4888	14.0707	4882.79		77.9875	77.1963	79.334	66.3672
59		8.83216	7.41331	7.8542	1.04203	46.1083		67.4477	67.1032	12.7287	49.8628	56.3773	40.2773	46.2837	12.7986	38.5832		71.6105	71.5969	3.26151	44.8229	54.9864	30.756	31.7905	26.7625	904.137		78.4273	77.8398	13.1972	13.3551	57.4555	57.2569	64.3555	64.0481	47.1048	47.0085	21.2043	21.4782	19.3988	19.5757	26.5571	27.1834	3120.8		73.2377	72.9076	73.7935	68.4786
60		39.6211	36.687	28.8799	8.65516	59.0103		60.3933	60.1166	37.8188	51.3614	54.1817	47.5191	49.8935	37.7272	30.3649		67.1853	66.9096	30.2383	48.9585	54.1432	42.5852	295.091	199.874	694.372		67.4748	67.109	16.0848	16.5213	45.136	45.1968	52.0236	51.9357	36.8165	36.9882	38.255	40.2317	29.2097	30.0702	53.7144	55.1578	2356.58		64.7337	64.5242	65.093	53.907
61		27.1183	25.281	20.0293	6.56763	82.0186		64.1818	63.9959	18.4812	49.7071	55.2448	41.2116	46.5552	18.5698	46.2933		73.6425	73.2843	22.5903	56.2562	61.2975	48.7311	286.272	262.51	922.704		70.1247	69.9122	11.7212	11.99	51.1891	51.2595	57.5198	57.5438	41.4976	41.5949	17.5641	17.9163	16.1303	16.298	26.1706	28.9991	3058.11		67.9605	67.8781	68.105	62.7667
62		32.8626	32.3343	26.2732	6.39648	51.1372		69.3568	68.9731	27.8151	55.5551	60.1512	49.3825	53.1926	27.8447	24.3146		47.9297	47.5244	2.82212	28.0406	35.0664	19.0151	13.0574	5.67098	561.541		75.3715	75.0871	11.0369	11.2511	55.204	55.1481	62.9606	62.86	43.5365	43.5438	19.1638	19.4216	17.0116	17.3251	24.833	25.683	3533.69		76.3634	76.0773	76.8496	71.499
63		8.17753	7.14718	6.08651	1.5122	62.4038		24.159	23.9461	10.6756	18.9862	20.4113	17.185	18.3007	10.7304	38.5054		20.6759	20.5628	4.42504	13.6147	15.8498	10.9927	0	0	819.317		79.466	78.5191	11.024	11.3555	55.1887	54.7359	64.1717	63.5769	42.0398	41.7862	18.7115	19.2087	14.6694	15.2706	41.7056	42.7853	3056.53		79.0797	78.2236	80.5281	74.4496
64		18.5189	18.1147	14.8774	5.18647	75.8924		50.6268	50.2173	13.6472	35.538	41.1866	28.1187	32.6044	13.7022	41.8934		55.1201	54.893	10.5952	36.2039	42.8332	27.4387	48.3239	35.1125	671.872		58.7438	58.7696	16.2715	16.7019	42.8708	43.1655	47.5924	47.8404	36.2371	36.5651	37.4077	38.215	32.5767	33.3366	51.0419	51.8133	2838.55		58.4476	58.5142	58.3439	53.0353
65		37.1354	36.9647	33.4768	12.9831	85.7931		46.7339	46.6484	26.268	41.7446	43.2833	39.1436	40.8286	26.3022	51.6034		57.0261	56.7657	20.2698	42.1391	46.0767	37.215	488.709	349.614	1247.53		55.8845	55.6095	12.9757	13.3237	39.2819	39.3082	44.6818	44.6044	32.2228	32.3543	29.4868	30.2233	24.7674	25.0961	46.8818	50.0583	2668.47		52.3377	52.2363	52.5119	44.1734
66		39.173	38.0738	32.1728	17.0719	53.4117		70.32	69.7677	36.1583	56.3822	59.6736	52.3516	54.8544	36.2573	28.9311		74.7668	74.4554	26.2773	52.6429	60.154	43.7316	235.839	140.96	529.907		78.0208	76.9512	19.3597	19.8066	54.0725	53.6486	62.4266	61.7664	43.5919	43.4409	42.026	43.7668	31.4973	32.2321	68.6102	71.1324	2510.89		72.6814	71.9835	73.8767	65.5067
67		35.4761	35.3221	31.6823	19.4503	50.0846		56.9662	56.8446	49.8696	52.5296	53.239	51.7769	52.2307	49.8323	41.6693		56.7122	56.5651	6.6598	38.6733	45.23	28.9936	49.9309	40.2255	710.288		61.7647	61.685	13.9377	14.3983	41.4368	41.727	46.8524	47.0855	33.9417	34.2739	31.8122	32.7441	27.4907	27.9503	48.4075	50.0406	3856.96		61.0661	61.0224	61.1446	51.7608
68		21.2855	19.8365	16.2936	6.82907	44.173		63.0291	62.8497	36.9115	53.1701	56.6241	48.6493	51.3683	36.9334	59.2719		65.5912	64.9455	33.8167	45.1214	50.7459	40.4014	668.401	280.935	918.633		69.0796	68.6994	17.2851	17.7881	46.1385	46.2411	53.1169	53.0845	37.5149	37.7357	40.2532	41.9303	29.7378	30.5717	65.16	69.4069	5632.2		65.8173	65.6493	66.1034	56.2486
69		10.18	9.7	7.65	0.83	34.11		11.05	9.78	1.03	6.34	8.31	4.28	5.46	1.09	30.18		16.19	15.62	1.51	7.67	11.01	4.87	0	0	723.74		97.16	85.75	2.41	2.3	52.13	46.07	69.3	61.16	31.49	27.9	3.27	3.14	2.38	2.24	7.86	7.7	1808.47		60.25	51.15	75.71	0.04
70		18.0594	18.0141	15.1886	3.23739	66.4258		2.20309	1.97168	0.229434	1.2598	1.72234	0.845511	1.08054	0.2708	34.6973		18.4769	17.8295	1.17718	8.42522	11.8353	5.18857	0	0	1144.49		223.757	197.705	5.11969	4.74217	119.403	105.816	158.114	139.861	73.5821	65.3962	7.24914	7.21614	6.0558	5.95009	9.70856	9.77554	2409.83		139.272	118.828	174.022	126.246
71		19.3586	18.1145	14.381	1.98916	53.6401		13.261	12.6526	1.58271	8.38428	10.1308	6.37608	7.57727	1.6348	27.6665		1.14322	1.12775	0.0490263	0.506514	0.729891	0.291886	0	0	878.219		396.034	342.125	8.93185	8.11991	206.387	178.598	278.402	240.612	123.09	106.724	11.6764	11.402	9.05257	8.72992	19.3722	19.4384	3204.63		235.988	189.647	314.808	194.163
72		34.8891	34.697	29.4645	18.1404	49.2912		56.9019	52.9553	13.6436	34.4818	42.2434	26.8959	31.3234	13.6753	38.2635		65.5942	65.1869	17.8098	47.7362	53.5415	39.6017	185.266	162.892	836.442		73.2398	72.7551	17.8011	18.2026	52.732	52.6828	59.169	59.021	43.6822	43.7501	34.3797	34.762	30.9472	31.3339	41.9292	43.4491	2321.55		68.6613	68.4563	69.0126	60.8721
73		26.8123	26.4834	23.3123	13.7112	50.0486		60.8521	60.5262	38.6033	52.1508	54.4181	49.0378	50.9695	38.6347	53.8265		65.357	65.221	46.1348	53.4687	55.8234	50.995	589.915	485.029	665.261		63.5012	63.3	17.1827	17.6914	44.8845	45.0179	50.6763	50.7435	36.9756	37.1792	39.189	40.9052	29.89	30.7133	65.9263	69.0215	4871.4		64.9928	64.7688	65.3741	53.4449
74		43.3841	42.8557	33.5627	6.9692	68.6863		43.9323	43.2591	13.217	29.0899	34.379	23.3026	26.6484	13.2566	43.3363		89.4997	89.0976	2.87841	49.3205	64.1206	31.9454	24.7509	21.6451	698.352		108.792	105.685	13.5332	13.5731	70.1937	68.6511	82.7544	80.7403	54.0906	53.0743	19.972	20.3366	17.6327	17.868	32.2485	33.202	6380.15		96.6848	94.5353	100.345	87.5124
75
76		21.4189	21.2959	18.7382	13.9538	38.1823		49.835	49.7229	36.0229	42.2231	44.0529	40.4634	41.4897	36.0718	45.8749		67.0455	66.842	31.4632	46.5314	51.8604	42.1432	753.122	632.421	1267.17		50.4455	50.376	16.1345	16.5146	37.9764	38.1493	41.6249	41.7616	32.7032	32.9069	37.5495	38.3465	33.6731	34.1472	56.9048	58.6897	2945.59		49.2872	49.3162	49.2391	43.3887
77		47.8199	47.6805	43.4244	19.6521	36.8919		54.2415	51.611	18.3192	41.2496	44.458	36.4661	39.5126	18.3839	28.3287		63.3543	62.4715	2.6715	32.2446	43.2702	19.314	8.17431	4.82728	768.659		72.0398	71.9564	14.4618	14.8727	51.7134	51.8854	58.6315	58.7402	41.7943	42.0385	27.226	28.3492	24.2332	24.5877	42.5823	43.6065	3469.31		71.5004	71.437	71.61	65.31
78		34.4241	34.1458	28.4939	10.8968	47.0547		86.8265	85.9103	48.6945	64.5936	71.3463	57.6533	61.6228	48.7751	30.2536		79.5211	78.9031	4.48153	41.1306	54.5666	26.9143	17.4038	10.8167	432.655		103.603	100.933	14.3751	14.5536	68.3214	66.9853	79.6455	77.9159	52.9942	52.1085	23.6042	24.1553	19.7015	20.2132	41.4429	42.3542	5941.81		95.0838	93.049	98.5424	82.9631
79		40.6714	40.3307	34.8875	15.465	52.2476		66.2505	65.9194	32.3781	57.5362	60.116	53.268	56.0295	32.4001	32.2944		69.6206	69.4365	10.6829	50.9342	57.4261	41.1092	101.949	93.9413	663.862		70.9897	70.7177	13.6405	14.0355	48.7536	48.9023	55.6543	55.7056	39.3426	39.5763	27.5392	28.221	23.3315	23.8906	39.9527	41.2688	3513.85		69.1569	69.0205	69.3918	62.0372
80		40.976	40.1936	33.1218	10.6694	39.8415		74.7222	74.37	31.1572	61.1696	65.1318	55.6326	59.1334	31.1719	35.7253		2.99157	2.92246	0.513322	1.55633	2.01406	1.13461	0	0	534.75		69.1346	68.9837	10.0769	10.3195	50.0278	50.1217	56.7112	56.7559	39.9038	40.0324	17.2158	17.5708	15.1517	15.4462	28.4449	29.7144	3576.64		68.7572	68.6387	68.961	62.4713
81		26.3226	22.5551	19.7116	8.31769	80.56		80.1884	79.9561	35.2389	65.0862	69.6877	58.5825	62.6624	35.1779	59.2607		76.7598	76.6223	13.2705	52.3039	61.1672	40.6401	325.947	283.059	1755.73		77.42	77.2603	12.0367	12.471	51.3907	51.5845	59.8757	60.0062	39.6269	39.9067	24.9608	25.785	22.0919	22.4921	38.0478	39.2238	3827.15		77.1284	76.9894	77.3585	70.5052
82		5.7694	5.5928	4.57254	1.24881	34.3074		32.3322	31.5115	6.69178	23.8326	26.5009	19.97	22.3982	6.7498	26.4065		8.93154	8.08884	0.141834	3.67837	5.61129	1.74028	0	0	767.526		192.52	170.804	8.17795	7.67848	103.526	92.1828	134.938	119.932	65.976	58.9563	15.8274	15.6755	10.6062	10.2992	22.5633	22.8166	4624.29		134.54	115.046	167.678	98.5274
83		41.8211	40.9012	33.2189	8.70087	49.5425		83.2678	82.2144	18.7814	61.6747	68.401	52.0154	58.0982	18.839	35.354		100.05	99.95	14.3996	70.7079	81.9491	54.5326	106.51	89.188	729.917		95.039	92.9577	12.8503	13.1259	61.8305	60.8184	73.125	71.7812	46.701	46.1038	24.1045	25.823	18.6121	18.8886	40.5851	41.3476	3155.04		90.5068	88.7989	93.412	84.8276
84		27.3495	26.5316	21.2598	8.00035	58.1086		82.6881	81.8488	17.7989	60.2683	68.1678	49.1233	56.0504	17.867	47.127		90.9217	90.5842	10.1169	56.9442	69.6754	40.535	70.2937	45.7351	651.273		96.0551	93.8776	16.9244	17.2445	63.2457	62.2751	73.406	72.0975	49.6404	49.037	33.2865	34.0495	26.6645	27.6878	57.331	59.4278	3996		85.4995	84.108	87.8551	79.511
85		18.5321	18.1338	14.9042	3.05856	38.2127		65.7485	64.8096	15.5759	47.9505	54.1197	39.5015	44.7074	15.6262	37.5919		70.2346	69.6249	4.5109	41.7305	51.7393	29.1199	39.0048	31.0197	814.024		75.211	75.1591	9.45695	9.78164	48.9472	49.2333	57.6628	57.831	37.772	38.1236	16.9614	17.4204	14.3412	14.6019	29.1863	31.5608	2901.01		74.8337	74.7934	74.8942	69.4171
86		40.4169	40.2184	35.5846	17.7197	34.5135		63.4843	63.3161	28.2222	53.3848	56.8856	47.8974	51.3762	28.2367	50.7431		65.9819	65.9783	24.2694	51.187	56.1812	43.8634	311.516	203.852	856.393		68.2728	68.1781	16.2039	16.7927	46.2922	46.5058	53.4857	53.5987	37.0083	37.3369	38.6357	40.7567	29.5087	30.3508	58.9486	60.8858	5415.3		66.0322	66.0309	66.0328	60.3398
87		45.4106	45.1669	38.4771	10.9767	94.0406		62.2616	62.1065	29.2633	51.7535	54.6763	47.5291	50.2092	29.3052	43.0321		64.1436	63.8664	8.35934	42.8918	49.817	33.0784	109.369	94.8257	1145.18		66.1873	65.9258	14.9967	15.5051	44.6982	44.7981	51.3925	51.3709	35.8475	36.0401	40.2982	42.6315	23.3395	25.1385	61.3922	63.2198	3948.2		62.0866	61.9954	62.239	54.3822
88	EXCLUDED
89		37.0485	36.8353	34.0593	25.9939	31.8302		62.3844	62.3505	26.7714	52.3929	55.9385	46.7528	50.3433	26.8319	35.5877		64.6816	64.2168	13.6284	42.7405	49.7589	33.3942	173.016	77.2407	991.083		62.9861	62.8164	15.9128	16.3953	43.8667	43.9484	50.7018	50.7201	34.822	35.022	41.9126	42.7188	34.4873	35.468	61.9511	63.2659	1837.99		62.8257	62.7	63.0386	43.7857
90		62.188	58.9887	46.386	10.6557	45.6403		87.1643	84.951	25.7209	63.1018	70.3982	53.9723	59.5856	25.7712	26.6152		3.64551	3.2827	0.37703	1.66072	2.33975	1.07666	0	0	525.88		118.61	114.727	8.67488	8.76408	71.0457	69.109	88.3884	85.7239	50.2353	49.1054	13.6635	14.0212	11.1807	11.4544	22.4237	23.2433	3105.58		107.835	104.791	113.013	85.4207
91		33.4047	33.2625	30.0021	9.48313	46.1965		51.3062	51.1761	20.2326	44.1564	46.7838	39.7836	42.6013	20.3133	30.6057		51.5736	51.4457	9.62299	38.1338	42.5864	31.289	129.171	100.485	789.576		69.0918	69.0973	12.423	12.9285	46.3323	46.5999	54.1311	54.3576	35.624	35.9665	28.9049	30.1471	22.1846	22.8362	46.3251	48.6085	4954.61		53.4831	54.0464	52.5176	48.1836
92
93		30.3993	30.0721	25.6488	20.7983	29.9477		75.5717	75.4844	42.1542	66.3864	69.1508	62.0816	64.8385	42.185	45.6637		82.9447	82.6081	26.2958	62.7883	68.9865	53.6116	330.853	231.215	886.949		81.874	81.4413	18.0927	18.5196	58.6219	58.6566	65.9428	65.8728	48.2188	48.3538	31.7407	32.8665	27.9539	28.2516	44.8452	47.2261	3257.75		76.5894	76.4778	76.7802	71.2019
94		47.56	46.26	38.11	14.39	46.79		71.59	71.37	37.29	61.7	64.78	57.01	59.99	37.46	21.75		76.82	76.3	23.88	55.06	62.1	44.95	96.66	75.74	450.75		78.46	77.46	19.26	19.73	53.6	53.23	61.78	61.22	42.83	42.7	43.12	44.47	35.45	36.24	68.78	72.27	3366.51		75.01	74.26	76.27	67.35
95		29.48	28.67	23.42	9.81	40.5225		72.74	71.43	27.19	52.77	58.91	45.41	49.85	27.27	43.04		96.51	95.44	17.65	62.92	73.22	49.56	235.39	177.13	932.46		100.031	97.36	18.92	19.17	63.45	62.45	74.2	72.66	50.73	50.16	35.8	36.44	30.67	31.27	51.64	52.79	3251.63		91.08	89.11	94.43	73.73
96		20.0152	17.1702	15.0822	8.77145	38.6948		73.6248	73.3053	40.85	62.0513	65.9119	56.032	59.8275	40.7981	34.3846		67.813	67.4861	11.4258	41.4932	50.4764	30.6812	108.918	67.9377	1104.99		72.6977	72.5619	14.6007	15.0288	51.8428	51.9959	58.9705	59.0561	41.8026	42.044	27.2734	27.8442	24.2563	24.8138	48.2725	49.5566	4803.23		74.1676	73.9854	74.4788	65.4608
98		43.1471	41.3049	32.7931	8.54062	59.6421		69.139	67.0394	21.253	48.8359	54.8535	41.6848	46.0052	21.2948	38.1359		114.654	114.454	15.9952	71.2136	87.436	50.9655	90.6403	67.7156	643.159		109.4	106.212	14.6397	15.0617	63.3385	61.9156	79.7198	77.6153	44.708	44.026	33.8288	35.3081	23.8117	24.8633	63.2587	64.6771	2273.73		98.4509	96.0672	102.498	78.262
101		46.434	44.9834	34.6227	9.71646	63.5374		79.8071	78.2638	19.336	56.0235	63.6723	46.7825	52.3944	19.362	37.7845		108.021	107.631	11.6908	64.3095	80.0929	46.0312	86.6659	70.0324	707.576		107.924	104.939	15.0285	15.2602	67.488	66.0548	80.9344	79.0021	50.5703	49.7478	30.3399	31.1717	25.2294	25.8013	43.1017	44.035	6218		94.5166	92.5209	97.905	84.041
102		40.8459	39.4811	31.9329	12.1105	57.5233		67.0541	66.1482	22.3328	48.9166	54.7564	41.6191	46.0643	22.4104	52.1749		79.3164	79.0503	21.8613	55.014	63.2602	44.6667	344.778	256.945	1082.72		81.3378	80.0843	19.5208	19.8504	57.4973	57.006	64.489	63.8285	47.5667	47.2802	35.3661	36.089	31.5764	32.2463	60.6698	62.1354	2600.41		74.7751	73.9672	76.1518	68.1663
103		23.0687	22.5444	18.7376	7.7492	42.2507		84.5822	83.3547	26.2232	61.4185	68.5263	52.16	57.8598	26.3053	43.5767		111.206	111.158	11.734	71.187	86.079	51.5708	121.491	90.0491	829.533		95.1985	93.1044	14.9861	15.3574	58.1406	57.1906	71.4062	70.0379	42.379	41.974	35.8822	36.8138	27.8793	28.7749	57.4312	58.5106	5488.35		88.494	86.926	91.1748	83.0436
104		26.5601	23.8842	19.8636	8.57683	63.6098		67.7086	65.6614	17.7022	44.0632	52.0582	35.3403	40.4505	17.7991	48.0973		95.8274	95.3195	12.6291	57.1737	70.7257	41.154	122.919	82.1531	891.336		99.5297	97.116	12.4425	12.6883	63.0141	61.8447	75.8014	74.2247	46.6484	45.982	22.5084	23.1714	19.6424	19.9453	41.3005	42.7969	5226.5		92.2146	90.3854	95.324	80.9895
105
106		13.3375	13.2009	10.9429	3.76484	83.3316		61.5724	59.9064	13.5569	40.4968	47.612	32.2891	37.1692	13.6036	49.4006		90.5914	90.2153	7.93048	54.7824	68.0608	37.5342	50.9204	35.4464	795.135		97.1834	94.9405	17.2291	17.5816	63.485	62.4543	74.1541	72.786	49.3206	48.7017	32.4847	33.5458	25.6282	26.2941	63.6338	65.0491	5538.64		90.0511	88.3465	92.9498	80.4818
107		33.6241	33.2702	28.6054	15.5943	44.1402		77.3287	77.0912	37.886	61.3097	66.3147	55.6824	59.058	37.9623	47.5104		82.7593	82.2855	20.1501	55.171	64.3757	44.1183	250.342	190.096	934.59		84.4165	82.8834	18.2754	18.6895	56.3784	55.8016	65.6343	64.7183	45.1705	44.9098	34.3767	35.358	29.1535	29.7919	69.2719	71.487	3156.05		80.9305	79.6995	83.0215	62.0429
108		49.4276	48.9972	41.1669	13.7964	49.3733		73.8136	73.7103	21.0293	57.8859	64.2463	48.0748	54.2612	21.0924	74.3854		77.7801	77.7663	17.6555	54.3692	62.814	42.7999	177.071	120.726	844.787		73.0505	72.2456	18.9031	19.4082	50.1796	49.9817	57.6876	57.3312	40.3893	40.3996	43.6099	45.0057	35.273	36.4404	71.244	72.8126	3727.92		72.6409	71.9822	73.7609	65.8087
109		41.4502	40.0234	30.8638	9.29269	67.4113		77.2803	77.0109	28.0022	62.0374	67.6337	53.9076	58.9871	27.9755	31.2132		58.3436	52.9887	1.3354	25.2748	37.4233	13.2957	1.70451	0.630177	597.01		90.5395	88.8095	9.89928	10.1845	54.8369	54.0944	67.2668	66.1617	39.5912	39.2493	20.9803	21.9361	15.111	15.656	40.1377	41.1005	3995.64		83.5966	82.3382	85.736	64.7371
110		32.7836	32.3846	27.6417	12.0172	48.9373		75.8425	75.6873	34.8669	64.7234	68.415	59.0836	62.6694	34.9315	50.3479		87.2247	86.779	19.4149	60.5971	70.0384	47.8487	277.437	195.294	1025.49		84.2747	82.8663	18.1825	18.7374	53.8693	53.3423	64.081	63.2525	41.4578	41.2969	40.7952	42.7883	32.1063	33.1445	76.3568	77.6911	4086.89		80.4976	79.3652	82.4256	71.3807
111		7.7057	7.69618	6.74762	2.5562	47.752		19.6212	19.5265	4.82759	13.7415	15.9644	11.0324	12.6382	4.87133	34.2305		18.4477	18.3377	1.52859	10.1522	13.1694	6.62183	0	0	815.641		69.4262	69.4637	8.3662	8.71171	46.5246	46.734	54.8437	55.0222	34.6575	34.9027	17.2088	17.703	13.4957	14.0445	31.9151	34.7661	5022.41		69.5154	69.5365	69.4788	66.2945
112		28.9117	28.8129	25.0987	4.58702	61.5468		61.9904	61.7651	16.6225	48.093	52.4572	41.497	45.6999	16.6618	67.1392		65.607	65.3377	8.33279	42.7339	50.5775	32.2354	115.935	73.6665	1132.67		64.1179	64.1852	13.4618	13.9714	43.4976	43.7606	50.8593	51.0806	33.7569	34.1328	36.805	37.5036	30.7808	31.9508	48.3147	49.4648	3962.3		65.6852	65.6963	65.6601	61.6771
113		20.6099	18.7885	15.5483	2.55664	56.6501		53.4344	46.9091	3.57498	28.5889	38.9738	17.8905	23.9392	3.61776	55.7368		0.651942	0.651942	0.258996	0.451685	0.529322	0.371974	0	0	805.527		94.1851	92.1537	4.26349	4.34721	57.2738	56.2671	70.9403	69.586	39.1118	38.5174	7.21998	7.33317	5.58598	5.82322	11.2705	11.7113	3169.57		89.3816	87.7501	92.1654	81.4465
114		16.2782	15.7333	12.4148	6.00256	41.9624		78.0379	72.6888	17.3624	45.105	57.7471	32.2842	39.4775	17.4495	41.0965		92.3167	90.7448	7.41275	51.5878	65.5214	35.3265	56.4756	37.2496	722.448		102.896	100.301	16.7171	16.8978	68.103	66.7989	79.2561	77.5469	53.5835	52.7369	24.2594	24.6834	22.047	22.2375	48.7218	50.21	3985.95		95.355	93.2984	98.8534	74.0211
115		38.3065	38.1171	33.1577	11.6275	78.486		67.8099	67.7024	19.0482	54.7417	59.5787	47.0925	51.9647	19.1271	50.241		47.8018	44.6293	3.60917	24.3103	33.0846	15.7989	6.74254	1.10903	609.798		90.3726	88.5575	15.7651	16.1457	55.684	54.9911	67.0893	66.0279	42.2742	41.9918	36.1356	37.6024	27.1839	27.9797	54.0626	55.3551	6666.49		88.5388	86.817	91.4615	69.3066
116		13.1326	12.8943	10.7602	6.6158	51.4518		77.1301	76.632	27.8285	57.5918	64.327	48.5973	54.086	27.9103	49.2199		106.681	106.187	14.6972	66.3662	79.8003	49.9129	127.911	101.204	732.201		100.69	98.1473	17.6347	17.9469	63.2909	62.292	74.0619	72.6545	49.7996	49.2286	29.6265	30.7466	24.6184	24.9524	58.1049	59.4679	5306.21		94.2737	92.2247	97.7474	76.6668
117		10.2406	8.73271	7.40624	0.351737	60.4257		5.97293	5.90711	1.15977	4.29757	4.81761	3.54746	4.02015	1.20966	64.7562		6.1511	5.87991	0.16071	2.67639	3.8881	1.37295	0	0	1234.1		244.766	215.832	7.77205	7.2396	131.562	116.351	172.415	152.236	82.421	73.0925	12.2755	12.2189	9.70798	9.49112	17.0933	17.3455	4005.93		154.602	131.046	194.649	131.575
118		33.9719	32.4322	25.7528	9.09658	55.0642		76.092	70.2176	19.9004	48.6343	57.5323	38.9745	44.7645	19.952	35.6923		101.61	101.232	23.4029	65.857	79.3571	48.3911	217.393	115.606	788.518		101.929	99.4526	18.5698	19.0108	68.198	66.9024	80.6669	78.9612	51.8082	51.0713	37.4083	39.1452	28.164	28.9998	67.2345	68.7741	2994.79		94.5214	92.6214	97.7539	90.9543
119		41.3917	40.8236	35.8175	14.8053	27.7644		62.9854	62.8271	25.6808	51.7214	55.8752	45.3702	49.3931	25.6837	24.6468		65.9974	65.9974	18.4075	47.8458	54.2487	39.0816	199.781	121.135	777.477		69.0124	68.5613	20.3272	20.967	48.3429	48.2459	55.6185	55.4073	38.6772	38.7719	55.2651	58.4966	40.3623	41.6533	81.2744	82.1978	1583.77		67.2264	66.896	67.7869	57.6685
120		34.4447	34.179	28.2639	5.94075	48.5848		76.6367	75.1039	16.3634	56.3738	62.7941	46.9022	52.8647	16.3931	49.8796		101.113	100.794	11.7815	61.1233	74.6208	45.0218	118.009	89.2923	830.525		93.0366	90.9737	13.2365	13.5982	56.6848	55.8628	68.9716	67.7186	41.7567	41.3856	29.0126	30.8189	22.9619	23.4777	49.0235	50.414	2533.6		90.9552	89.081	94.1453	75.4732
121	INCLUDED	40.69	38.89	30.94	13.17	40.97		71.7	71.39	35.24	60.72	64.2	55.71	58.87	35.3	44.71		75.09	74.69	15.08	47.61	56.61	38.41	279.79	216.97	1066.14		79.24	78.07	19.37	19.64	56.71	56.25	63.9	63.22	47.18	46.93	37.4	38.01	31.47	32.46	48.42	50.22	4259.36		75.66	74.8	77.13	67.48
122		1.65627	1.65627	1.39488	0.922486	38.4739		26.9099	26.3893	8.07076	17.4639	20.8647	13.6229	15.8048	8.11759	58.2862		62.5789	62.1135	11.7782	38.7245	47.0269	27.7695	48.6904	26.8982	832.926		67.3186	65.3705	10.0063	10.1093	47.0366	45.8906	53.9544	52.583	36.7545	35.9235	18.5151	19.2723	14.6465	14.8006	33.7615	36.3393	4049.87		61.2754	59.7979	63.7859	57.3833
123		29.8427	28.9159	23.4679	12.7928	54.4951		82.6078	81.4625	31.6028	60.0233	66.3863	52.8662	57.2021	31.6837	42.304		88.5415	87.9186	16.9162	55.0918	66.1335	42.6872	219.996	169.522	868.057		89.7803	87.7963	18.8602	19.1945	60.2443	59.3681	70.0568	68.8016	47.9999	47.535	34.1552	35.4102	28.9035	29.2057	58.6482	60.4935	3650.15		84.0197	82.4652	86.6628	67.8302
124		46.7001	44.3276	35.0424	11.8093	43.6022		60.9643	60.3319	21.7163	47.5297	52.1445	40.7003	44.94	21.744	71.1061		74.3942	73.7341	16.7636	42.2553	52.4803	32.9932	264.086	93.9567	1123.77		105.27	102.333	18.7296	19.0299	70.5984	68.9865	82.8493	80.7735	54.3785	53.3586	29.8539	30.5981	26.0383	26.4063	69.7928	71.765	4044.44		97.4975	95.1336	101.521	87.7902
125		30.234	29.4479	23.7771	11.5739	43.6697		82.4293	81.9581	29.8486	65.7608	71.001	57.9293	62.8852	29.9196	49.4474		102.679	102.499	11.6595	63.8937	77.5466	46.5413	132.247	95.9686	917.266		102.606	99.8981	19.2038	19.4537	67.6173	66.3479	78.1862	76.5239	53.5204	52.6998	36.8398	37.939	29.1316	29.8155	55.6968	57.3878	3406.15		93.1907	91.1729	96.6173	80.0027
126		15.7908	15.6698	12.8944	2.29778	66.4385		14.8508	14.5202	2.22225	9.85822	11.614	7.84044	9.05698	2.24914	22.8756		0.0645691	0.0645691	0.00316891	0.0477654	0.0555353	0.0353348	0	0	564.868		201.02	178.163	3.9301	3.65728	107.856	95.8734	141.594	125.665	66.6561	59.3944	4.80461	4.77808	3.82575	3.74194	9.11589	9.26555	6499.87		127.126	109.111	157.759	110.076
127		26.1253	25.1162	20.3948	6.8054	38.1889		67.2394	65.7914	14.985	44.4674	52.5595	34.3147	40.4418	15.0544	37.0779		81.1587	80.5982	10.9614	49.004	59.5158	35.9559	78.9837	45.8484	639.554		103.484	100.665	17.8766	18.1229	65.284	64.039	77.6825	75.8856	50.7676	50.0714	31.8596	32.5096	27.2968	27.9031	56.9769	58.1112	2495.7		92.9365	90.8914	96.4118	72.1584
128		31.0686	30.7074	25.4537	7.68616	40.4609		44.5071	43.3097	8.95744	29.0496	34.3415	23.0934	26.6655	8.99063	32.7003		98.7986	97.4563	27.1157	64.5752	77.4236	47.8622	380.661	98.0155	921.98		106.115	103.239	10.5751	10.8336	65.3366	63.9222	79.6204	77.728	46.8952	46.0495	20.8359	21.4316	15.2079	16.052	29.578	30.8846	3772.41		93.8342	91.8929	97.1329	88.5539
129		20.8157	20.3505	15.8482	1.77215	44.2771		16.6031	16.4307	2.82026	11.5768	13.3757	9.0847	10.6246	2.87118	58.6431		33.8177	31.9632	2.25117	15.5578	21.5778	10.0272	0.392449	0	1221.61		221.326	195.652	15.3136	14.0576	140.138	124.181	169.821	150.347	99.4551	88.2767	21.1679	21.03	16.067	15.7392	26.8273	26.9778	2548.08		133.505	114.218	166.296	123.761
130		27.5781	27.1074	21.7829	6.0631	48.5803		75.8398	75.3401	20.055	57.7384	63.9108	48.9011	54.4345	20.1217	69.6303		76.4845	75.8458	9.08567	47.856	57.8265	34.9428	75.0526	50.1287	738.276		86.3846	84.8394	13.268	13.6309	55.4532	54.8078	66.0436	65.1176	41.9368	41.6416	25.3505	26.1451	20.4017	20.9367	52.219	54.1167	3876.13		83.1868	81.9406	85.3068	75.9351
131		18.7412	18.5867	14.3837	1.4321	74.3395		10.125	9.60545	0.995216	6.03303	7.60721	4.20224	5.27503	1.04109	28.6914		0.348304	0.348304	0.0232067	0.165121	0.234827	0.103442	0	0	834.452		210.205	186.013	5.02664	4.74019	104.934	93.2273	142.135	125.987	62.6437	55.8462	9.58726	9.51489	6.94088	6.762	14.5173	14.6995	6489.21		143.067	121.868	179.131	116.59
132		41.9293	40.5887	33.1865	12.0885	39.2071		74.8478	74.3951	24.594	57.3324	63.1051	49.5865	54.3857	24.6451	37.4626		63.2138	61.9959	1.98325	32.6152	43.5371	20.1526	11.2088	5.818	683.294		81.707	80.5597	11.5029	11.7352	55.3486	54.8048	64.3503	63.6309	42.6755	42.3753	23.0655	23.5745	19.1993	19.5595	32.0876	33.0283	4915.5		77.3509	76.4743	78.8367	73.1434
133		1.26533	0.96756	1.14117	0.0917696	85.4695		5.67712	4.1447	0.503387	3.3439	4.76746	2.13805	2.78255	0.55612	28.7928		4.83665	4.81185	0.143945	2.68641	3.43378	1.77348	0	0	704.511		222.863	196.983	7.11143	6.65281	119.437	105.893	156.8	138.776	74.9614	66.6651	10.5646	10.474	8.23567	8.0528	18.0887	18.3124	4981.1		150.5	127.789	189.13	124.766
134		41.6427	40.5346	31.79	10.9182	69.3663		67.1577	66.8899	29.5853	52.499	57.5741	45.9886	49.911	29.6277	36.7229		71.6973	71.4681	8.18951	42.2561	52.4894	30.1684	39.2784	23.4005	495.35		82.0158	80.5621	14.3412	14.7595	51.0443	50.6157	61.1251	60.3994	38.7708	38.6875	34.8152	35.5707	27.7007	28.8837	54.2057	55.4138	4884.53		83.5171	81.9707	86.1566	66.1317
135		21.3462	20.4831	15.8081	3.85175	76.7799		71.8583	70.4316	20.5106	50.3766	56.7384	43.1223	47.5228	20.5694	53.6398		60.1112	59.8299	4.13603	36.1198	44.9604	24.6769	21.0875	13.8029	639.228		101.285	98.542	12.7945	13.0427	54.3344	53.4237	70.132	68.5024	39.6283	39.3051	28.0766	28.7544	23.6477	24.0669	42.8473	44.4407	5380.46		99.1956	96.6739	103.481	63.0234
136		36.8114	36.5947	31.2814	5.05565	45.5886		66.7766	66.6128	22.5281	54.7776	59.4368	47.2899	52.0526	22.5704	23.3208		73.0602	72.9201	19.8812	53.7889	60.3441	43.9981	114.19	89.2379	560.499		71.355	71.1066	14.3774	14.87	50.9992	50.9718	58.6975	58.6097	39.6929	39.7815	34.2951	36.3854	26.818	27.2623	51.1521	52.1764	2520.98		70.3875	70.1936	70.7141	66.398
137		3.76222	3.1536	2.6217	0.216696	74.0869		6.2471	5.02883	0.639845	3.24141	4.46217	2.25542	2.77264	0.684187	45.1738		5.45501	4.95573	0.860375	2.40726	3.48696	1.68383	0	0	1192.29		197.029	174.759	6.87757	6.53595	107.281	95.3932	140.107	124.418	66.7464	59.5061	10.9039	10.7835	7.44577	7.22861	25.2211	25.7898	5329.26		126.255	108.394	156.602	112.163
138		61.0443	60.7515	56.6812	41.8975	57.1962		63.5128	63.3598	46.3219	58.5249	59.7725	56.494	57.8032	46.3943	69.7301		70.9528	70.851	30.2079	55.0811	58.944	49.6842	471.041	433.125	987.677		68.3515	67.9478	15.6602	16.0695	49.4654	49.3956	55.6544	55.5021	40.363	40.3795	29.6275	31.3367	22.168	22.8665	56.7016	60.3375	3915.02		66.0745	65.802	66.5446	60.556
139		33.854	32.4809	25.0534	10.9779	82.9142		55.3219	54.8955	26.2955	44.883	47.9169	40.8756	43.3512	26.3782	41.1439		57.0927	56.1286	6.71219	32.2207	39.9401	23.1299	39.9377	22.3643	863.029		55.1816	55.2768	11.2535	11.7627	34.1429	34.4222	41.4307	41.6534	25.5979	25.9772	35.0851	36.8295	19.9948	21.6794	59.7359	61.3176	3665.86		55.1706	55.2772	54.9927	49.262
140		37.1126	36.2328	29.1814	5.99978	51.531		68.2301	67.8477	20.8607	53.0151	58.7702	44.4313	49.821	20.8594	19.1754		65.1979	63.5719	3.34452	32.9586	44.2385	20.9866	13.0886	6.04761	551.761		73.6231	73.1146	10.3474	10.7408	46.4781	46.4245	55.9903	55.7817	34.488	34.618	23.7763	24.4905	16.9359	18.2815	45.3202	46.6354	2080.92		70.8723	70.5449	71.4205	68.2275
141		11.861	11.3691	8.97711	1.42441	57.9006		12.7404	12.7373	1.76236	9.46883	10.7177	7.56609	8.76749	1.8063	39.2285		15.5847	15.0763	0.6417	7.76592	10.4387	4.79984	0	0	868.668		219.489	194.076	3.44309	3.22472	113.68	100.827	151.557	134.205	68.1975	60.6193	4.68335	4.65755	3.57934	3.47359	6.61694	6.70889	6451.83		132.113	113.101	164.434	118.227
142		39.0016	38.7941	32.2775	5.02603	89.9467		68.014	67.9853	19.4581	54.754	60.1332	46.6469	51.7491	19.5286	32.936		9.51377	8.97025	0.718777	4.103	6.10107	2.08551	0	0	607.481		64.6839	64.9931	3.83899	4.06487	37.5864	37.9058	47.567	47.8679	25.0068	25.3307	6.61777	6.97765	5.09109	5.25939	17.088	19.0102	4472.39		69.8907	69.9003	69.8847	66.8079
143		46.2696	46.0944	42.8182	26.4077	31.9502		65.4431	65.2907	29.2039	55.9374	59.0214	50.9453	54.1558	29.4102	30.0173		67.8488	67.6701	19.6141	52.4621	57.4235	44.9553	147.26	133.511	522.55		77.6918	76.7553	17.0555	17.409	52.0657	51.8594	59.7467	59.2648	42.9816	42.9665	31.9949	32.8306	27.1778	27.6788	51.025	53.8609	5596.5		74.6578	73.9379	75.8815	63.9293
144		14.1984	13.3669	10.4737	1.93977	51.2467		44.5848	43.0729	12.7407	31.3403	35.4862	26.2585	29.3396	12.775	32.6202		45.2173	41.4474	4.42944	20.1097	28.2828	12.746	3.61344	0.161632	1322.45		207.711	184.009	10.509	10.0515	111.781	99.3734	145.986	129.472	71.3429	63.627	22.091	22.0258	12.948	12.4234	40.4056	41.4364	3604.58		131.474	112.638	163.489	83.3716
145		43.5661	43.486	40.1183	26.7084	48.8349		68.2974	70.1353	34.8187	59.957	63	54.7798		34.9319	39.7494		75.5142	75.1361	20.2177	49.4896	57.8835	40.277	242.354	154.319	755.232
146		40.6663	40.5327	36.4424	15.4339	66.9255		70.8349	69.8858	22.2161	55.0292	60.0524	47.8821	52.346	22.3315	23.7531		91.4674	91.204	21.5596	67.4983	75.4894	56.5428	168.275	155.913	590.554		86.0524	84.579	14.6655	14.95	57.5048	56.8219	67.1735	66.2349	44.7996	44.4289	27.6205	28.3437	23.6635	24.043	46.8585	50.3859	4695.6		84.0583	82.7497	86.2775	76.7955
147						43.9989										66.6887		87.3754	87.2388	20.8235	62.4086	71.0242	49.8983	384.416	222.207	1267.69																		5765.21		80.247	79.1863	82.0495	74.2569
148						44.8082										40.9029		77.4925	77.3489	6.97098	48.213	59.2887	34.3608	82.9543	56.102	948.491																		4540.85		89.9299	87.7294	93.6779	71.1358
149		18.3077	17.983	15.5624	6.2691	44.7257		82.1667	80.6	14.5541	48.4217	61.5293	35.0919		14.583	31.0451		106.503	105.995	8.3203	67.4782	82.0426	48.6109	59.6845	53.5124	684.107		105.012	102.212	15.1679	15.3081	70.8602	69.3562	82.5961	80.6737	55.1144	54.1334	24.6849	25.1132	20.0932	20.8698	40.8407	41.832	3049.63		97.8568	95.614	101.668	91.8832
150		16.551	15.5727	12.4282	5.8294	50.9695		63.2914	62.9453	25.5525	47.8661	53.0802	41.3196	45.2874	25.536	70.1299		69.8888	69.767	35.3915	53.3783	58.2642	46.9081	634.437	306.756	1039.74		71.4189	70.8249	13.4937	13.8639	47.0552	46.9	55.1275	54.8452	36.7066	36.7083	31.3255	32.1022	25.4225	26.0782	49.6705	51.0801	2731.97		67.207	66.8792	67.7721	60.6538
151		2.46604	2.3339	1.79644	0.161523	41.1939		27.5494	26.3995	2.82237	16.4858	20.5855	12.1574	14.6599	2.87445	44.5232		0.699375	0.624764	0.0430147	0.284387	0.434192	0.168231	0	0	640.284		321.607	278.922	6.7928	6.25302	163.394	141.961	221.707	192.372	96.1744	83.738	9.99785	9.66291	6.82087	6.52529	19.8896	19.9653	4506.98		200.166	162.245	264.67	161.889
152		37.3807	37.195	30.1258	6.20059	74.1072		62.9945	62.5595	16.6235	47.2746	53.166	38.4995	43.9862	16.5448	22.7151		64.5019	64.3695	11.9541	40.1736	49.0989	29.144	80.4658	35.9967	908.668		67.3314	67.0493	12.7432	13.227	44.6754	44.7138	52.7879	52.7322	34.0114	34.1985	32.705	34.8364	22.5044	23.2309	53.9028	55.1256	3597.55		68.1329	67.8566	68.6006	55.1982
153
154		40.3679	39.7625	33.1317	12.5439	65.2448		61.6873	61.4684	24.9681	51.3178	54.5543	46.2127	49.4769	25.0041	36.6253		66.9671	66.7277	8.71023	46.6351	53.2377	36.8075	110.592	100.325	939.077		70.5233	70.1907	14.7872	15.1452	49.0459	49.1527	55.381	55.3975	40.2247	40.4205	31.226	32.0921	26.4585	26.8726	41.4546	42.6837	4858.32		65.5263	65.4592	65.6372	60.293
155		15.9569	15.254	12.5297	5.08941	42.1933		63.4088	62.61	8.18914	40.8407	49.4406	29.2757	36.3281	8.24907	57.8481		58.8997	58.6109	2.18207	30.9455	41.8774	17.9066	7.23331	3.73426	920.806		70.0711	69.8698	10.8567	11.1712	49.501	49.6015	56.324	56.3772	39.2937	39.442	17.0225	17.2236	15.8501	15.9796	35.4549	36.3442	2685.36		68.5639	68.4528	68.7502	62.801
156		10.9532	10.7165	8.32328	1.09356	76.4852		13.0337	12.4675	1.46994	7.81171	9.59233	5.89275	7.02752	1.51452	71.73		1.64478	1.09279	0.0434624	0.690053	1.18193	0.258333	0	0	1138.73		210.366	186.21	3.73534	3.50162	111.754	99.1646	148.384	131.511	66.9017	59.498	5.3681	5.33755	4.29501	4.19249	8.805	8.93809	3804.19		131.681	112.764	163.853	122.459
157		2.07979	2.0417	1.5649	0.323966	42.4439		2.49705	2.29724	0.275679	1.34061	1.77075	0.873672	1.14411	0.32525	62.0186		4.21452	3.58634	0.0808237	1.59724	2.57435	0.661701	0	0	1114.69		203.888	180.603	4.05472	3.83563	108.976	96.7665	144.647	128.282	65.4186	58.2243	5.55249	5.49268	3.97176	3.87087	12.6963	12.919	3036.06		133.017	113.828	165.649	120.237
158		5.752	5.63453	4.38903	1.07362	55.8292		1.78088	1.37299	0.166135	1.03259	1.58066	0.55963	0.817228	0.215619	40.7221		6.54781	6.41482	0.0619987	3.11658	4.36798	1.67312	0	0	671.42		305.68	265.279	7.04449	6.51169	159.596	138.779	213.712	185.625	95.5752	83.2763	8.50109	8.2186	6.13128	5.86556	22.1362	22.3513	4097.36		173.911	142.027	228.102	145.892
159		7.59536	6.71389	5.66794	0.253407	36.117		10.6903	10.4864	1.21506	7.28079	8.45951	5.5971	6.64643	1.25869	50.5715		0.398029	0.398029	0.0130189	0.170783	0.256969	0.0938558	0	0	647.223		310.982	269.816	5.9726	5.46221	163.319	141.937	218.682	189.868	96.9148	84.3792	8.16382	7.95303	6.01302	5.73426	15.989	16.0796	3340.81		185.994	151.331	244.881	166.591
160		18.6908	18.2786	14.3552	3.47174	54.2423		6.99983	5.76718	0.705072	3.89909	5.36932	2.60825	3.30298	0.754158	35.764		21.7156	21.559	4.00649	14.4245	16.3805	11.7474	0	0	605.889		281.458	247.342	7.0151	6.59429	145.2	127.975	193.979	170.687	87.9748	77.7475	10.1549	10.0744	6.83684	6.54149	21.2119	21.6117	6387.89		154.89	131.271	195.037	129.865
161		28.2205	28.0397	23.957	10.5793	46.883		64.3911	64.3351	15.7522	50.3243	55.962	41.7235	47.1365	15.771	42.361		61.5495	61.4907	4.82661	38.2769	47.3578	26.2487	31.8904	19.6541	840.682		67.1643	66.8165	9.67901	9.99015	43.5677	43.6344	51.032	50.9914	33.622	33.7954	21.7687	22.6828	17.142	17.46	31.175	31.8518	2883.07		63.0085	62.8767	63.23	58.8095
162		40.31	40.1319	35.8859	17.1703	42.4967		61.4326	61.145	28.8422	52.2611	55.336	47.4494	50.5013	28.7901	29.5356		66.206	65.3114	2.72307	37.1462	47.157	24.6103	19.1118	13.8872	681.387		67.0793	66.6929	9.93632	10.2183	45.2674	45.2941	52.262	52.1978	35.4894	35.5818	18.6804	19.6293	14.4268	14.7132	36.884	37.9351	3823.1		65.5924	65.3407	66.0217	60.0833
163		5.47199	5.42277	4.43283	0.715014	37.9277		13.9929	13.8139	2.71891	9.49525	11.1859	7.31619	8.6252	2.77085	28.1496		38.3453	37.5517	4.84708	21.364	27.1243	14.7977	7.02328	0	782.557		211.246	187.014	10.8402	10.1114	123.21	109.366	155.196	137.567	82.5551	73.4557	16.323	16.1927	12.1864	11.8736	24.886	25.2141	2449		133.946	114.576	166.886	117.041
164		22.4798	21.5378	16.9375	8.11975	60.1057		68.2774	67.9881	20.8973	47.3042	55.2874	38.3035	43.5094	20.9846	49.9417		70.3512	70.2588	18.6379	44.9402	54.8683	34.2093	261.625	64.2639	974.157		76.5849	76.4693	15.2653	15.8325	53.3854	53.5487	61.3936	61.4953	41.9928	42.2439	28.2488	29.9218	24.627	24.9424	58.9742	60.3422	5343.86		76.8659	76.7424	77.0782	69.6382
165		9.9792	8.51067	7.86308	1.09162	36.746		18.1591	17.2041	2.0369	11.0197	13.6856	8.2046	9.8429	2.09043	30.3419		25.9413	24.8764	0.752375	11.4967	16.8169	6.38525	0	0	655.454		188.806	167.628	10.9595	10.295	108.061	96.2592	136.835	121.672	72.4366	64.7144	17.7349	17.5644	13.2545	12.9134	32.3277	33.2099	2325		133.51	114.222	166.306	108.197
167
168		9.32397	9.22271	7.52765	1.596	75.9843		4.1228	4.10372	0.540754	2.78971	3.26171	2.16737	2.55011	0.567325	45.1745		0.295958	0.295958	0.0481721	0.174221	0.224578	0.124327	0	0	771.918		209.522	185.549	3.11806	2.95195	107.327	95.2672	144.645	128.222	62.5466	55.6436	4.72643	4.64122	2.89801	2.82816	9.57569	9.73394	5930.31		139.685	119.156	174.571	120.219
169		9.96018	9.64942	7.88645	1.96078	46.235		40.3119	39.6989	7.69408	25.7569	31.2533	18.8575	22.978	7.75214	39.1587		37.2036	37.0743	1.70458	19.4054	26.0939	11.5675	2.76095	0	812.928		56.2046	56.3548	8.35833	8.73386	33.6813	34.1201	40.6975	40.9735	26.0582	26.5248	19.6526	20.1392	16.3374	16.7167	40.9684	44.4439	2222.29		48.6567	49.063	47.9638	43.5862
170		26.6273	24.8888	20.6781	10.1559	33.8328		66.0331	64.9631	21.4495	47.5445	53.3665	40.1268	44.6701	21.418	29.9029		77.7404	77.2722	7.55411	45.4442	57.0984	31.468	65.2524	32.4646	752.247		131.882	125.875	17.3374	17.5133	76.8536	74.0033	96.2933	92.2757	55.9787	54.6402	28.7048	29.0543	25.8265	26.2467	40.5682	41.979	3615.33		82.081	80.7452	84.3468	73.1044
171
172		31.0348	28.5899	23.7042	12.4582	37.9331		70.6425	70.164	27.7167	56.9593	61.0793	50.7749	54.6779	27.7699	62.6215		73.3155	73.0281	3.86404	42.9967	53.6011	29.4929	35.104	27.6039	846.68		78.0159	77.6146	12.7397	13.022	55.4428	55.4503	62.8299	62.7351	44.7509	44.8383	20.9533	21.4872	18.2819	18.5693	31.8943	34.0599	4089.98		73.103	72.9714	73.3339	69.5377
173
174		42.7585	42.5018	35.6667	7.77038	68.8172		60.2684	60.1235	24.6176	51.2887	54.2788	46.4423	49.5629	24.6454	28.7134		19.3646	19.3646	1.13095	11.3882	14.5909	7.10711	0	0	581.566		66.0112	65.7318	9.80402	10.06	44.0578	44.1971	50.3824	50.4315	35.2297	35.4164	19.8572	20.4215	16.6212	16.9045	27.5191	28.401	5688.4		62.8515	62.7283	63.0631	57.2132
175		26.3688	25.0371	20.0943	9.94722	48.3024		45.245	45.0937	18.7629	36.6936	39.4029	32.8131	35.2428	18.8574	37.2602		43.1685	43.1685	5.37703	29.6909	34.5314	22.7927	69.7193	15.852	935.494		42.8513	43.5511	6.62612	6.92504	29.6078	30.2344	33.939	34.6103	23.3208	23.862	18.6902	19.2971	12.7321	13.2796	26.6191	27.3271	4614.86		45.9309	46.417	45.1088	42.2493
176		44.9871	44.3442	35.6039	14.2946	62.0371		68.8555	68.3747	26.5032	55.0882	60.0093	48.1023	52.4471	26.4737	32.2184		79.5943	79.2896	14.857	53.5585	62.423	41.852	101.359	73.1976	573.081		87.9273	86.2141	17.8324	18.1559	59.3265	58.4877	69.3895	68.2287	46.6867	46.2544	37.1282	38.0073	30.3119	31.0849	54.5555	56.5639	2440.65		83.3621	81.9841	85.7089	69.9397
177		45.7408	45.0054	36.6411	13.6751	46.0041		62.3413	62.1695	31.5717	52.9416	56.03	48.2397	51.2088	31.5852	24.4402		67.3088	67.2042	31.4801	51.5636	56.8451	44.368	358.275	160.257	667.977		68.2339	67.7811	16.5789	16.9194	51.8305	51.7049	57.4898	57.3023	43.1187	43.0834	31.9225	32.3586	27.2679	28.1006	47.2996	48.3064	2133.42		66.2998	66.0157	66.7825	62.2449
178		36.9465	36.5454	29.4295	7.35582	85.361		63.817	63.6351	19.5526	52.0534	56.3647	45.2075	49.5666	19.645	28.1283		65.2058	65.0173	6.46201	40.2618	49.8674	27.5912	24.8227	16.7157	676.899		64.0653	63.8952	10.516	10.9223	41.9702	42.0953	49.3551	49.3882	32.2543	32.4745	24.6545	25.7813	17.2409	18.0946	44.8584	46.1275	5562.82		62.9553	62.8277	63.1749	58.6604
179		16.1731	16.0167	13.1519	1.97165	63.2364		50.9345	50.5634	8.38236	33.6851	39.7381	25.7365	30.5641	8.43459	131.547		57.1073	56.0493	1.31237	28.0549	38.8317	15.777	2.22377	1.31972	494.172		61.9093	61.7669	4.2417	4.44372	38.0877	38.2126	46.6236	46.7005	26.3767	26.523	10.4615	11.7178	4.55854	4.90213	18.7629	19.1613	3217.33		62.1168	62.0236	62.2715	57.3726
180
181		7.65198	7.32899	5.81055	0.933973	47.7338		8.45829	8.38859	1.15705	6.2506	7.04674	5.01501	5.79845	1.20464	32.6612		13.2963	12.8895	0.644357	7.05756	8.95843	4.85364	0	0	1019.4		309.662	268.714	7.09474	6.49832	162.66	141.402	217.285	188.676	97.6612	85.0629	10.4475	10.1838	7.65764	7.28685	17.7097	17.7864	2855.66		183.518	149.431	241.473	160.731
182		27.9264	27.4337	23.368	11.1849	58.798		42.6937	42.669	24.5539	38.6049	39.9457	36.3337	37.8064	24.7165	30.5824		43.2953	43.132	11.3565	32.5552	35.5641	27.9129	134.157	14.1082	607.045		45.0048	45.6147	10.9408	11.3887	32.3181	32.9324	36.4022	37.0264	26.6687	27.2471	30.5854	31.2797	24.4237	25.6991	42.7254	43.8541	4451.9		46.4917	46.9601	45.6949	41.9639
183
185
186
187
188
189
190
191
[truncated: 35 more columns]

## Sheet: Cytokines
UN	pre_egf.	pre_eotaxin	pre_fractal	pre_gcsf	pre_gmcsf	pre_ifn_	pre_il10	pre_il12p40	pre_il12p70	pre_il13	pre_il15	pre_il17	pre_il1a	pre_il1b	pre_il1ra	pre_il2	pre_il4	pre_il5	pre_il6	pre_il7	pre_il8	pre_ip10	pre_mcp1	pre_mip1a	pre_mip1b	pre_scd40l	pre_tgfa	pre_tnfa	pre_vegf	pre_TGFbeta1	X2w_egf	X2w_eotaxin	X2w_fractal	X2w_gcsf	X2w_gmcsf	X2w_ifnr	X2w_il10	X2w_il12p40	X2w_il12p70	X2w_il13	X2w_il15	X2w_il17	X2w_il1a	X2w_il1b	X2w_il1ra	X2w_il2	X2w_il4	X2w_il5	X2w_il6
1	3.00964	5.81075	5.35673	6.04841	1.51293	5.03832	6.33981	5.99655	2.10535	4.13852	3.14286	3.38031	4.94499	1.51732	5.89283	4.19389	5.2265	1.25846	3.14243	3.10504	2.60565	4.60527	5.63497	3.31673	3.28279	7.14276	2.24284	2.93757	4.61125	2.64759	2.96733	5.66757	5.18822	6.0718	1.99198	4.84898	6.1707	5.90274	2.35802	4.25078	3.42881	3.06386	4.95258	1.30833	5.76682	4.07618	5.22945	1.19392	3.10459
2	0.693147	4.5563	0.693147	0.693147	1.17865	0.693147	1.68083	0.693147	-0.150823	2.98011	1.16938	0.693147	4.47404	0.693147	4.7755	0.693147	3.11618	0.741937	3.30322	0.693147	2.62322	5.67836	5.63368	1.79009	0.693147	6.18609	0.932164	0.693147	0.693147	1.65632	2.45359	4.79414	0.693147	3.90661	1.62531	1.30019	4.00077	0.693147	0.693147	4.17038	1.26413	0.693147	5.21466	0.788457	5.36724	-0.328504	5.06234	0.916291	4.52298
3	3.74856	4.49703	3.5995	0.693147	2.26384	2.31154	3.65118	3.4151	2.64191	2.24284	3.96689	2.2257	0.693147	2.75047	5.19357	3.5172	3.31127	1.38128	2.45873	0.693147	0.693147	6.12536	4.67171	3.01161	4.37286	5.80399	3.00618	2.19389	2.8887	1.11514	3.45189	4.83438	4.9253	0.693147	2.08069	1.94018	3.44935	0.693147	2.50797	2.34084	3.28166	2.25968	0.693147	2.24071	4.46499	3.05824	0.693147	1.36098	1.87794
5	0.693147	3.31382	0.693147	0.693147	1.72455	0.693147	2.57032	2.43186	2.1318	2.03601	1.73695	2.00553	0.693147	1.0043	3.47939	1.78171	0.693147	1.14103	1.67896	0.693147	0.693147	6.71419	5.02085	3.89345	3.34109	3.31564	0.693147	1.92425	0.693147	1.21194	0.693147	3.43399	5.58717	3.88916	1.99334	2.46044	4.04585	5.1461	2.78068	2.44322	2.86049	2.38417	0.693147	1.79176	4.09618	2.10169	0.693147	1.22378	1.9713
6	5.0932	5.612	7.05314	7.41174	3.8431	6.70625	6.92726	7.63847	5.49228	5.00314	5.82786	4.162	5.37745	4.34795	7.48753	4.70619	6.0703	2.32825	4.10907	4.69738	1.68825	6.80388	5.16416	3.529	5.67706	7.16822	4.90631	4.31869	5.6844	1.6864	4.75281	5.26982	6.10911	7.04123	3.4503	6.39698	6.29575	6.95978	4.97522	4.45167	5.39094	3.57347	4.35786	3.86912	7.05755	4.38739	5.55428	1.58924	3.7598
7	3.45094	5.92802	6.62509	6.71324	2.84258	5.68704	6.96466	6.38214	3.91002	6.59187	3.2925	4.31254	7.28417	2.02683	6.06889	4.96592	7.88669	2.57642	5.28244	4.17439	5.0143	6.44996	5.67781	3.77069	4.05422	8.18671	3.56586	3.83773	4.5607	3.58574	3.36936	6.03649	6.77902	6.74387	2.8622	5.88976	7.04636	6.24789	4.11317	6.46439	3.39518	4.53292	7.19957	2.24071	6.13781	5.18184	7.71211	2.60269	5.3044
8	2.44408	5.61797	5.86355	5.75114	0.854415	4.98948	6.26361	0.693147	2.90908	2.13653	1.00796	3.34251	3.28166	1.35841	5.79849	4.18996	3.97048	1.12817	3.84951	3.3379	2.04381	5.40277	5.10425	2.3988	3.29287	6.9555	2.14359	2.85302	3.82385	2.61885	0.693147	5.14452	5.03357	5.32554	0.598837	3.82603	5.20302	0.693147	1.40118	2.20166	0.746688	2.04898	2.67828	0.336472	5.42719	3.12016	3.68336	0.916291	3.76004
10	0.693147	5.20164	4.57965	5.53584	0.837248	2.83791	5.37532	4.46245	2.25968	1.45161	1.91545	2.15987	1.52606	1.0116	5.37644	3.40053	0.693147	1.0116	1.74397	2.7682	3.37143	5.04819	5.21613	2.49733	3.50405	6.55509	3.02286	2.75239	3.89386	3.25887	0.693147	5.39721	4.97134	5.67723	0.989541	3.50225	5.73583	5.13327	2.27521	1.42552	2.73502	2.37676	1.74222	1.22378	5.05981	3.72304	0.693147	1.06471	1.96711
12	2.76317	5.4737	5.94634	5.37264	1.37118	4.75212	6.04792	6.251	2.47906	2.38417	0.81978	2.96114	2.62539	1.38128	5.46924	3.85841	3.94893	1.12493	2.84491	2.99673	2.42569	4.95808	5.28761	2.8094	3.93789	6.96687	0.500775	2.78932	4.47745	2.75621	2.76946	5.03922	5.11847	4.60727	0.936093	3.84674	5.10667	6.20625	2.10535	1.24415	1.91545	1.93297	2.40514	0.741937	5.27238	3.07223	2.66166	0.916291	3.5175
14
15	2.01223	4.26028	6.48266	4.58425	2.48157	3.31564	4.48864	6.51838	3.19048	2.59077	3.08329	2.72458	0.693147	2.65042	4.95491	2.38693	0.693147	1.61343	2.45273	3.20923	0.693147	6.71857	4.94556	3.20842	3.80955	5.43132	4.05889	2.77259	4.03901	2.09679	0.693147	4.09534	6.42733	4.54329	2.49321	3.30652	4.42017	6.491	3.1407	2.54788	3.01504	2.62249	0.693147	2.6174	4.76175	2.23858	0.693147	1.54756	3.11839
16	1.16315	4.09368	5.05618	3.00469	3.68261	2.17475	1.89762	1.40118	1.55814	1.50851	2.21703	0.652325	2.56802	0.494696	3.15743	1.83578	0.989541	-0.941609	4.27764	1.16315	3.21044	6.06993	5.91615	5.01774	4.04987	5.84421	1.16315	1.0116	4.71106	2.35328	1.16315	4.67684	4.90208	3.78963	2.94497	2.28136	1.77156	1.16315	1.40118	1.52823	2.13061	0.652325	2.56879	-1.17118	2.85186	1.84214	0.542324	-0.941609	2.48823
17	4.00551	4.17254	6.87639	5.03682	2.35138	3.43108	4.67963	4.50745	3.56756	3.31782	3.40883	2.85819	0.693147	2.8088	5.25348	2.83966	0.683097	1.6312	2.8178	3.62114	0.693147	6.7858	4.46912	3.3673	4.30379	5.19933	4.01332	2.59301	4.18266	3.55535	0.693147	3.2554	0.693147	0.693147	1.29746	0.693147	4.36793	0.693147	2.11626	2.49733	1.58924	1.99334	0.693147	0.955511	3.50766	1.74222	0.693147	1.16315	0.693147
18	3.21286	4.10973	6.69524	5.72939	2.52413	3.87577	5.01077	5.73085	3.49043	2.19944	3.06152	2.75621	0.693147	2.74019	4.91567	2.27213	3.00815	1.72633	4.04568	3.9182	2.26592	5.90061	5.25468	2.76883	3.9993	6.20678	4.28331	3.43302	4.31775	3.17555	3.4962	3.80777	6.67023	6.6447	2.71998	4.35965	4.92747	5.99834	3.65144	2.68785	3.77826	3.04738	0.693147	2.81541	5.18195	2.84258	4.43308	1.75786	2.22246
19	0.693147	4.5059	5.06953	4.32466	2.10657	3.36661	4.12196	5.42895	3.01602	2.96836	3.20761	2.75557	0.693147	2.32043	7.73589	2.41502	3.55277	1.53902	2.92316	2.33699	1.32972	5.92559	4.54138	2.71998	3.67706	6.18479	3.64545	2.51447	4.19359	1.59331	0.693147	4.44875	4.98675	4.32466	2.06306	3.2003	4.53518	5.66108	3.04738	2.76569	3.04405	2.70672	0.693147	2.34181	4.61601	2.21594	2.56187	1.45862	1.78002
20	3.85249	4.76269	7.26328	6.81556	2.80578	4.70619	5.69333	6.64708	3.95182	3.57122	4.00624	3.47538	3.59319	3.30945	6.06029	3.06805	3.64728	2.11626	3.2627	4.32836	2.8713	5.43773	5.66878	3.23711	4.51557	6.20067	4.59461	3.38912	4.70402	3.32683	3.83945	4.60437	7.37416	7.01644	2.82197	4.9777	5.91634	6.67912	3.97067	3.88259	4.17177	3.54067	3.59567	3.39451	5.98295	3.14544	4.38328	2.15176	2.49155
21	0.693147	4.12955	0.693147	6.12155	-0.891598	0.693147	4.33218	0.693147	0.693147	-0.916291	0.0198026	0.765468	4.24176	-0.223144	6.28594	0.0582689	0.693147	0.727549	5.17275	0.693147	2.08069	6.88287	5.49643	4.01638	0.693147	5.75549	0.693147	2.3814	3.44713	1.43746	0.693147	4.63967	4.089	5.49799	0.198851	0.693147	4.64333	0.693147	0.996949	1.68825	0.693147	1.64094	2.96682	0.470004	4.91735	2.76127	2.39334	0.832909	2.91615
22	3.84823	4.98265	7.21256	6.5125	2.73631	4.5779	5.65203	6.29455	3.97481	3.80688	3.919	3.19581	5.46565	3.37108	5.55741	2.76254	5.69124	2.37118	3.67757	4.32928	3.10459	5.86076	5.05676	3.27903	4.31615	5.61623	4.66908	3.58407	4.84497	3.16716	3.92435	4.9873	7.11656	6.55702	2.80093	4.60577	5.59761	6.39683	3.90036	3.77483	3.90238	3.1587	5.52126	3.2308	5.61721	2.78809	5.71132	2.4681	3.79818
23	3.91781	4.2099	7.03187	6.34931	2.44669	4.51765	5.03896	6.56336	3.69063	3.48062	3.83103	3.42622	0.693147	3.21165	5.42411	2.42037	4.01313	1.69378	2.53211	3.73361	1.91986	5.09185	5.11385	2.25863	4.44781	5.10206	4.65444	3.54328	4.09668	2.68034	4.01908	4.19147	7.08769	6.55081	2.45873	4.66372	5.38335	6.59562	3.76399	3.5799	3.98676	3.47414	0.693147	3.26957	5.56149	2.5549	4.26704	1.75786	2.9069
24	3.55962	4.65177	5.49676	4.24749	2.43712	2.33117	4.03477	5.61939	3.32504	2.87413	2.86619	3.27261	4.02731	2.43274	5.4595	2.52972	3.58352	1.73871	3.29584	2.58324	2.52493	6.56161	4.90387	4.21892	4.36297	5.36957	3.87266	2.36274	4.84568	1.31641	3.94546	4.88884	7.2975	6.55516	2.77633	4.82085	5.74904	6.47479	4.28331	3.79639	4.09834	3.70031	4.67833	3.50556	6.10003	3.10951	4.6174	2.28238	3.52489
25	0.693147	5.39508	5.75969	6.31208	1.60543	3.36833	5.936	3.23199	3.28354	2.87695	0.693147	3.23946	3.28166	1.23256	5.38875	3.87991	5.05873	1.16627	3.12939	2.95021	1.88403	5.56896	5.14307	3.37622	4.03477	6.55675	2.0554	2.98871	4.29715	2.74663	0.693147	5.4531	5.81452	6.11054	1.86253	4.0266	6.05225	0.693147	3.45726	3.14845	1.39377	3.65351	3.5542	1.43508	5.4476	4.02785	5.30708	1.43508	3.36315
26	3.71941	4.66786	7.24041	6.40803	2.82376	4.61254	5.42587	6.61778	3.61765	3.76746	3.81287	3.28915	3.53893	3.23554	5.36906	2.67553	3.91182	2.00821	3.64675	4.37399	2.00687	6.62383	5.25812	3.10593	4.5585	5.90263	4.78641	3.7228	4.34536	2.49155	3.52607	4.4526	6.89716	5.71102	2.75047	3.98806	4.85031	6.25792	3.27185	3.39752	3.67908	2.89093	3.5653	2.90142	5.05885	2.3665	3.38507	1.93152	3.78601
27	0.693147	4.65501	0.693147	2.96011	-0.462035	0.693147	0.693147	0.693147	0.693147	0.693147	0.693147	0.693147	3.65325	0.693147	4.39716	0.693147	0.693147	0.703098	0.139762	0.693147	2.23109	6.61619	5.2563	0.693147	0.693147	7.26613	0.693147	2.05796	0.693147	0.970779	0.693147	4.6747	0.693147	6.74572	0.693147	0.693147	3.09377	0.693147	0.693147	0.693147	1.26695	0.693147	1.16938	0.693147	3.81529	0.693147	0.693147	0.693147	0.693147
28	0.693147	4.79422	5.21461	5.15057	1.87026	0.693147	3.33077	3.94061	1.74572	5.82479	2.463	0.693147	6.29279	0.0295588	5.03754	0.641854	6.17531	1.39872	4.65377	0.693147	3.68913	5.76067	5.21069	3.35306	2.08443	7.35508	0.854415	0.693147	3.5476	1.10526	0.693147	4.86599	4.37084	4.58589	1.70838	0.693147	1.0116	0.693147	0.582216	5.67205	2.59525	0.693147	6.08236	-0.510826	4.94364	0.693147	5.97843	1.38629	4.48142
29	3.90982	4.38128	6.79811	5.20379	2.54788	3.65971	4.816	5.60072	3.63442	3.34039	3.44744	3.3297	0.693147	2.76001	4.83119	2.8094	2.42922	1.66203	2.87526	3.97199	3.09467	5.94477	4.83422	3.37827	4.52059	5.3656	3.99194	2.52813	4.7288	2.34373	3.36557	4.32876	4.28386	4.38664	2.07065	0.966984	2.89757	5.31306	2.43886	2.42922	2.48906	2.58626	0.693147	1.60944	3.58906	2.4248	0.693147	1.16315	1.69194
30	2.68989	5.44436	5.7274	5.56697	0.815365	4.54148	5.81544	0.693147	1.77326	1.76815	0.165514	3.13201	1.76644	1.36354	5.34539	3.96405	3.78009	1.15057	4.34679	2.89757	2.87807	5.15398	5.3045	2.57261	2.67346	7.38629	2.20055	2.24284	3.75326	2.66653	2.51447	5.73854	6.42201	6.08213	0.741937	5.00018	6.52427	5.17462	3.03495	2.89591	2.60786	3.65584	2.38047	1.50408	5.66463	4.55577	4.38465	1.36098	1.21491
31
32	0.693147	3.52253	0.693147	6.91065	0.693147	0.693147	3.29584	5.8526	1.99877	0.693147	0.672944	0.693147	0.693147	-0.994252	3.68336	0.693147	0.693147	0.672944	-0.891598	1.55604	1.65823	4.09618	3.96613	2.97451	0.693147	6.10394	0.693147	-0.616186	3.61711	1.00796	2.50634	3.87577	0.693147	4.49736	0.65752	0.693147	5.08395	6.03201	2.27419	0.693147	2.05027	0.693147	0.693147	-0.693147	4.91398	0.693147	0.693147	0.741937	1.65441
33	2.84607	3.67021	5.36054	2.02155	6.61418	2.60417	1.82938	2.20166	2.05156	1.66013	2.49321	1.77495	4.97935	3.87847	2.70136	2.48823	3.11839	0.970779	4.26282	3.92098	2.82257	6.73147	5.03142	4.78591	4.31402	6.01244	4.34094	2.44669	5.72054	1.70475	2.15987	3.67173	4.58037	1.61741	6.31095	2.47317	1.50185	0.693147	1.88403	1.33763	2.56802	1.1474	4.66532	3.33185	2.89259	2.7272	2.75938	1.04028	4.24563
34	2.01357	4.26676	0.693147	2.98971	6.22097	3.8478	1.10194	5.3711	1.12168	1.02962	1.15057	2.52092	5.31424	-2.30259	2.58852	1.12168	0.693147	0.698135	2.8559	0.693147	3.15955	5.83044	5.48089	5.15963	3.85397	5.31039	0.693147	1.85473	5.08351	2.54788	2.23431	4.49547	0.693147	3.06619	6.27422	4.28895	1.23256	5.45652	1.19089	1.17865	1.6771	2.22354	5.27377	0.693147	2.70002	1.59939	0.693147	0.620576	4.58067
36	1.16315	3.73481	5.12456	3.90842	3.06666	2.24707	2.07568	1.16315	2.21703	1.5707	1.75094	0.652325	2.54945	0.741937	3.2627	2.11986	1.01885	-0.941609	3.63099	1.16315	1.19392	6.27318	5.66521	2.92959	3.96367	5.81243	1.16315	2.08318	3.68512	0.908259	1.16315	3.59347	4.49836	3.63548	2.30158	2.01757	1.95727	1.16315	1.31103	1.36098	1.78002	0.652325	1.80171	-1.17118	2.62249	1.69562	-0.916291	-0.941609	4.01746
37
38	3.55306	4.74162	5.3604	2.31154	6.13745	4.65738	1.9373	0.693147	1.64673	1.39377	4.54138	1.70838	6.02623	0.239017	2.93598	5.19612	-0.755023	0.797507	4.41365	0.693147	3.51244	6.34099	5.34429	5.07798	5.61477	5.56972	0.693147	2.63476	5.0626	0.652325	3.54328	4.13677	4.08328	2.35707	5.92061	4.66551	1.86563	0.693147	1.61939	1.24415	4.28303	1.12817	6.32102	-0.261365	3.125	4.72756	0.693147	0.887891	4.55577
39	1.97269	4.28648	5.12426	3.02868	4.34042	1.47933	2.87243	4.96926	0.947789	1.02962	0.636577	1.41585	3.77069	0.693147	3.19212	0.329304	0.693147	0.652325	0.231112	0.693147	1.67335	5.55775	5.76529	3.85079	3.90177	5.75181	0.693147	1.90509	0.693147	2.43624	1.98376	4.05387	0.693147	2.70471	0.693147	1.27536	3.21487	5.07022	0.837248	0.989541	0.875469	0.463734	4.03069	0.693147	3.054	0.824175	0.693147	0.746688	1.78842
40	0.693147	3.90822	4.939	2.95543	4.72606	4.58782	1.35841	0.693147	1.64673	1.32176	1.20297	4.48594	0.693147	-2.30259	3.054	0.48858	0.444686	0.667829	0.858662	0.693147	3.84267	5.26605	6.01486	6.24632	4.01169	6.59571	0.693147	1.95445	4.81592	2.7027	0.693147	4.45039	0.693147	3.84353	0.693147	3.87162	2.93545	0.693147	1.40364	1.06815	1.70656	2.93066	0.693147	0.693147	1.81645	-0.301105	0.693147	0.593327	1.18479
41	3.90862	5.31832	4.27792	2.73112	6.63924	3.16927	2.30259	0.693147	4.08295	3.27865	2.04898	2.68512	5.28943	2.25968	3.51779	3.1104	1.02962	0.815365	2.30857	0.693147	4.08396	6.70373	6.12632	5.59623	4.86314	7.08767	0.693147	2.05156	5.90691	2.79423	3.66612	5.33204	0.693147	2.7272	6.36256	3.36902	2.23645	0.693147	4.25291	3.43689	2.18267	2.87582	5.15652	1.28371	3.19212	2.62684	0.693147	0.936093	2.36744
42	1.30291	3.71771	0.693147	2.33795	4.26056	0.985817	1.31372	0.693147	1.21194	1.44692	0.559616	1.20297	0.693147	0.693147	0.741937	-0.562119	0.693147	0.751416	3.15572	0.693147	3.14974	5.16541	5.38651	0.693147	3.24415	5.13709	0.693147	1.56653	0.693147	1.92716	0.683097	3.99838	0.693147	2.39608	0.693147	0.641854	1.08856	0.693147	1.12168	1.27536	0.916291	0.746688	0.693147	0.693147	0.693147	0.41871	0.693147	0.732368	2.37955
44	0.978326	3.03206	0.693147	2.19722	0.693147	0.932164	2.94549	0.693147	1.25562	1.06815	1.02604	0.536493	0.693147	-1.38629	2.70136	0.0582689	0.693147	0.667829	2.87976	0.693147	2.0656	5.55493	4.71492	2.75557	3.37588	5.22591	0.693147	1.31103	0.693147	0.955511	1.18173	3.30689	0.693147	2.82316	0.693147	1.21194	2.25654	0.693147	1.40364	1.10856	1.20597	1.06471	0.693147	-0.916291	3.125	0.0861777	1.26413	0.737164	3.91502
45	2.63333	3.65455	4.27151	2.60565	4.01836	1.86097	1.62728	0.693147	1.59127	3.96518	1.28093	2.20276	4.22975	-0.579818	3.79751	1.60342	0.693147	1.00796	4.26563	0.693147	2.25444	6.19777	5.16433	3.05306	3.77986	5.47914	0.693147	2.56802	2.80033	2.36931	3.188	4.30068	5.00509	2.32532	4.78457	2.00013	1.96291	0.693147	2.12704	4.00003	1.73519	2.36744	4.90394	1.06126	4.39198	2.22246	0.693147	1.12493	4.31227
46	1.04028	3.34251	0.693147	1.93442	3.89732	3.14113	1.31372	0.693147	0.963174	1.17865	0.476234	1.83258	0.693147	-2.30259	2.39243	-3.21888	0.693147	0.741937	2.48823	0.693147	2.00687	5.70155	4.89223	3.58795	2.97604	4.32427	0.693147	1.33763	4.64353	2.15409	2.10779	3.14631	3.28279	1.78339	0.693147	1.68825	1.64481	0.693147	1.21194	1.56025	0.727549	1.4816	0.693147	-1.38629	3.25386	0.518794	0.693147	0.883768	3.3379
48	3.54904	3.87826	4.88779	2.44408	5.93108	2.70672	3.31782	5.20296	2.82019	3.17053	1.82132	1.56025	2.41591	1.77834	5.01064	2.99972	-0.328504	0.693147	3.57319	0.693147	1.6771	4.89866	4.34562	4.79686	3.65455	5.81317	2.28034	1.50185	4.58548	1.46326	2.90963	2.93439	3.72497	2.36368	3.69833	2.12823	2.31451	4.96794	2.04381	2.43274	1.06126	1.08181	2.61958	-1.23787	4.068	1.47705	0.553885	0.97456	2.7813
49	3.79436	5.50712	7.15037	2.22678	6.42004	3.6444	1.29198	0.693147	2.44322	1.64866	2.20937	2.60269	7.16378	-0.994252	3.08968	3.14501	0.693147	0.65752	6.21726	0.693147	4.113	5.56555	5.97363	6.31854	6.01464	5.72277	2.22786	1.33237	4.7125	1.22964	3.41707	5.01449	6.55037	2.51204	6.06544	3.03591	1.24415	0.693147	2.04122	1.36609	1.80006	2.75493	7.07029	-0.891598	3.51304	2.61447	0.693147	0.760806	5.89079
50
51	-2.04022	3.98099	0.693147	2.37676	4.26056	2.10779	1.93007	0.693147	1.54543	0.989541	0.792993	1.29198	3.08237	0.693147	2.04769	-0.139262	0.693147	3.59786	2.75493	0.693147	2.33117	6.12916	5.69232	4.01728	3.69312	6.01869	0.693147	1.66959	5.78219	1.73695	0.182322	3.9184	0.693147	1.92571	0.693147	1.67896	1.99877	0.693147	1.29746	0.966984	0.904218	1.01885	3.46449	0.693147	1.31641	0.0582689	0.693147	2.44408	4.03336
53	0.693147	4.85203	0.693147	0.693147	5.79347	2.16217	2.0464	5.24745	0.693147	0.693147	1.06471	0.593327	0.693147	0.693147	2.66236	0.693147	0.693147	1.15057	2.2895	0.693147	2.93066	5.85461	5.28158	4.33716	0.693147	5.84328	0.693147	0.928219	4.21109	1.29198	0.693147	4.6607	0.693147	0.693147	0.693147	0.29267	3.919	5.17048	0.693147	0.693147	1.23837	0.463734	0.693147	0.693147	2.00148	0.693147	0.693147	0.982078	1.88707
54	3.48093	5.02978	0.693147	1.9713	5.00636	2.11986	3.31419	0.693147	-3.21888	0.693147	1.58309	0.947789	3.7305	0.693147	3.26079	0.693147	0.693147	0.405465	2.91398	0.693147	2.25968	6.81285	5.44307	4.42927	3.53777	5.92185	1.70111	1.24415	4.69538	1.16315	3.79189	5.17445	4.84529	2.5749	5.52736	0.24686	3.16969	0.693147	1.09527	0.693147	2.25129	1.15373	3.68211	0.693147	4.37877	2.57185	0.693147	0.392042	3.86199
55	4.16775	5.10667	6.84877	0.693147	6.93175	0.693147	3.83103	6.3928	3.33506	0.693147	3.49134	0.746688	4.70935	3.60523	4.72933	4.31201	3.23159	0.86289	4.27458	1.94018	2.43537	6.0629	6.21858	4.61512	5.06101	7.07613	0.693147	2.80457	4.37827	1.96009	3.65118	4.80664	5.84465	0.693147	6.49106	0.693147	2.89259	6.0083	2.07944	0.693147	3.13897	-0.693147	4.90216	2.91831	4.11022	3.50826	0.693147	0.71295	3.50975
56	5.08519	5.85413	4.97397	4.40891	7.63276	5.09767	1.66582	7.4994	4.62674	3.53427	2.88815	2.57032	6.75891	2.44755	3.22922	4.48481	0.693147	1.69745	4.48886	0.693147	3.66305	6.52576	5.62938	6.27067	5.91315	6.42935	2.84839	0.693147	6.21705	0.788457	5.1395	5.98192	5.13609	5.07748	7.73919	5.21412	1.51732	7.72014	5.09006	3.79975	3.02723	3.27903	6.87594	2.5749	3.65066	4.91691	2.12465	1.81808	5.27556
57	5.15242	7.2154	7.23573	2.48989	7.07407	5.36985	2.53687	7.13523	4.78382	4.73541	4.32651	4.5608	4.90268	3.6651	7.258	5.61564	4.8571	1.17557	5.59746	2.61667	4.08983	7.30882	6.27974	6.44342	5.98628	6.95345	3.93124	3.69957	6.58672	1.60944	5.12027	7.32072	7.37394	3.23396	7.1705	5.50419	2.87356	7.06608	4.78365	5.0655	4.25944	4.78273	5.44592	3.61308	7.04425	5.48774	5.04039	2.22894	5.82727
58	0.693147	4.43994	0.693147	0.636577	0.693147	1.58515	1.24703	0.693147	-1.13943	0.693147	1.43984	2.06939	0.693147	0.693147	3.03927	0.693147	0.693147	0.425268	0.693147	0.693147	1.85942	7.00287	5.49938	3.87245	3.62434	5.54385	2.99523	0.978326	4.35748	1.16315	0.693147	4.55913	0.693147	2.52892	4.83755	1.50185	1.34547	0.693147	-0.0618754	0.693147	1.60342	1.79342	0.693147	0.693147	2.94707	0.693147	0.693147	0.500775	0.693147
59	1.10526	5.30866	4.06457	2.29455	0.693147	0.693147	2.06051	4.79331	-2.52573	0.693147	1.36609	0.652325	3.76143	0.693147	2.44928	0.693147	0.693147	0.431782	2.39334	0.693147	3.21647	5.83235	6.13995	1.67147	2.36462	5.84389	-0.274437	2.54318	0.693147	1.60944	0.693147	5.41712	4.1892	2.44495	0.693147	0.693147	2.97246	4.65348	0.693147	0.693147	1.61542	0.0861777	4.02838	0.693147	0.951658	0.693147	0.693147	0.698135	2.58475
60	1.9036	5.1537	0.693147	3.54616	0.693147	0.693147	1.79675	0.693147	-0.776529	0.693147	1.85786	0.783902	2.96579	0.693147	3.66177	0.693147	1.40364	0.751416	1.42552	0.693147	2.74727	6.89476	6.62397	0.693147	4.14694	6.99262	0.693147	2.15292	0.693147	1.41585	0.693147	5.08556	0.693147	4.34795	0.693147	0.693147	2.41054	0.693147	-1.56065	0.693147	2.27213	-0.0304592	3.87494	0.693147	0.693147	0.693147	0.693147	0.444686	0.693147
61
62	0.693147	5.01668	3.73957	0.693147	7.15035	4.01674	1.72455	3.78895	-1.30933	0.693147	1.39128	2.52252	0.693147	0.693147	4.20663	0.693147	5.33585	1.35067	2.64901	4.71268	3.86932	6.41788	6.6191	4.33716	4.26718	6.70362	0.693147	1.16627	4.5219	2.25654	0.693147	4.9114	0.693147	5.46201	4.78474	0.693147	2.66653	0.693147	0.693147	0.693147	1.79509	-0.127833	3.22645	0.693147	0.951658	0.693147	4.4547	2.55878	4.09634
63	2.11021	4.48119	3.77506	3.07547	6.45906	4.05456	1.7613	0.693147	7.16476	0.693147	1.47933	2.21047	3.46292	0.693147	0.693147	0.693147	0.693147	0.832909	6.59419	0.693147	3.96043	6.82041	4.46717	5.14207	3.63706	6.70017	1.0438	1.19392	6.32597	0.277632	2.72327	4.7003	0.693147	1.77834	6.58784	4.09501	1.42311	0.693147	7.40105	0.693147	1.43031	2.55878	4.26268	0.693147	0.693147	0.693147	0.693147	0.457425	6.72161
64	1.31909	5.14645	0.693147	0.693147	6.44974	1.57485	3.20397	0.693147	0.751416	0.693147	1.39128	-0.0725707	0.693147	0.693147	2.73112	0.693147	0.693147	0.41211	3.42914	3.44138	2.02683	6.54155	5.91542	0.693147	3.60713	6.12479	0.693147	0.00995033	4.27833	0.587787	0.693147	5.42107	0.693147	3.45789	6.02669	0.978326	2.81541	0.693147	0.652325	0.693147	1.63511	0.438255	0.693147	0.693147	0.693147	0.693147	0.693147	0.398776	1.92716
65	7.53439	6.34177	6.12008	2.84491	8.37308	6.41027	5.04394	6.07854	5.46426	5.09308	4.5136	3.25347	4.52309	6.84853	3.3322	6.24696	6.23549	1.41342	3.29213	3.96821	3.48093	7.39438	5.9008	6.32729	7.20594	9.21034	3.88486	4.37109	6.24702	0.285179	8.04173	6.48677	6.22853	3.54962	8.4292	4.64285	4.54839	7.72488	5.48459	2.842	5.58657	2.1471	4.92791	7.38184	3.86157	6.18524	6.64408	0.698135	4.10858
66	3.44935	4.82028	4.4505	3.37656	5.5621	2.98417	-0.693147	4.96717	2.33505	0.693147	1.82455	1.21491	3.32719	4.01114	2.91993	2.49733	0.693147	0.530628	0.57098	0.693147	2.12704	6.27968	4.88982	4.79215	4.68786	6.96604	0.693147	1.66582	0.693147	2.77071	3.12544	5.0095	4.85997	4.57492	5.1875	3.10951	1.55604	5.0376	2.59227	0.693147	2.12942	1.59939	3.42165	3.48768	2.70538	2.19054	0.693147	0.470004	-0.544727
67	2.77695	4.26183	5.09314	6.21928	3.54847	-0.223144	0.908259	0.693147	0.797507	0.693147	0.693147	-0.274437	3.45947	5.92412	1.64673	0.350657	0.693147	0.285179	3.3379	0.693147	3.188	6.54341	5.09099	3.68988	2.86676	6.70689	0.693147	1.92425	4.13517	1.76473	3.17011	4.33441	5.34739	5.91174	4.28345	3.51304	2.16447	2.718	1.89311	0.693147	1.01885	0.609766	4.23048	5.64622	3.10817	1.06815	0.693147	0.357674	3.22724
68	4.05318	4.62683	4.79958	4.1822	4.89118	4.35092	1.95869	0.693147	1.81319	4.25788	0.982078	2.32532	2.53449	2.89037	6.38002	2.30956	0.693147	0.593327	4.11153	3.00221	3.38575	6.35621	5.52274	5.33508	4.59714	7.26909	2.8696	2.11384	4.12939	3.00171	3.65765	4.70003	5.03187	4.01313	4.83183	3.86493	2.28747	0.693147	1.78171	4.24563	1.53471	1.49739	2.63261	3.39685	5.28295	2.51447	0.693147	0.457425	4.0427
69
70
71
72	2.88144	4.14504	0.693147	3.19376	2.98971	2.00418	2.45702	4.86113	1.30019	0.693147	2.12346	2.19389	4.20469	1.89462	3.53456	1.88099	0.693147	0.631272	2.27213	2.45359	2.95126	7.75353	5.66459	4.57708	5.46536	6.49048	0.693147	2.38876	4.93921	0.940007	2.09802	4.11055	4.04987	3.54212	2.5749	1.36609	2.37862	4.76907	1.46787	0.693147	2.40062	1.62924	4.09218	1.62924	3.64623	1.62924	0.693147	0.688135	2.53528
73	0.693147	4.03069	0.693147	3.27752	3.74123	3.87474	0.0198026	0.693147	0.139762	2.56802	0.693147	3.48001	0.693147	0.693147	0.693147	-0.0100503	0.693147	0.322083	0.693147	0.693147	2.00956	6.62282	5.31792	4.56247	0.693147	6.70849	0.693147	0.815365	4.60817	1.03674	0.693147	4.40916	0.693147	3.48124	3.33648	3.56445	0.350657	0.693147	0.641854	1.1474	1.42552	3.01553	0.693147	0.693147	0.693147	-0.798508	0.693147	0.457425	1.96991
74	4.32599	4.99883	4.66212	3.2312	6.46976	4.24664	2.51931	4.89365	3.84439	5.76701	3.45411	3.36557	4.3716	4.51841	3.63416	3.33113	6.00312	0.457425	3.45347	0.693147	3.38507	6.88735	6.12109	5.52716	4.95004	7.13634	3.54443	3.65765	6.84757	3.04785	4.07822	5.01143	3.91162	2.82909	6.18668	3.82668	1.72455	4.86198	3.62167	4.99897	2.83086	2.25339	3.55563	4.25348	2.66166	3.08694	5.1355	0.398776	2.95387
75
76
77	4.33086	4.5564	2.34469	2.77571	6.17015	3.80109	1.24703	4.74084	2.59675	4.83723	2.93863	1.73519	3.4503	4.13756	2.82494	3.04023	5.20412	0.336472	2.64901	0.693147	2.50389	6.19949	5.53525	4.7614	4.22917	6.20833	3.23436	2.37584	5.84204	0.0861777	2.32337	3.94139	0.693147	3.34639	3.90015	3.94526	0.350657	5.06316	0.371564	0.693147	1.52606	2.37304	0.693147	0.693147	0.693147	0.693147	0.693147	0.329304	3.09829
78
79
80	1.16315	3.69212	3.33648	2.37862	1.16315	2.13298	1.68825	1.16315	0.86289	1.21491	1.78675	1.17865	0.788457	-1.17118	1.42552	1.43984	-3.21888	-0.941609	-2.04022	1.16315	1.84214	6.49439	5.23968	2.85704	3.32107	4.87657	1.16315	0.00995033	3.78872	0.548121	1.16315	3.85778	4.35015	2.8082	1.16315	2.62394	1.8563	1.16315	1.23837	1.15373	2.0189	1.38879	1.87794	-1.17118	2.16905	1.73166	-2.20727	-0.941609	0.364643
81	1.16315	4.95618	4.45516	2.77571	1.16315	1.79009	1.74572	1.16315	0.71784	1.10856	1.85473	0.652325	0.788457	-1.17118	1.22964	1.37118	-3.21888	-0.941609	-2.04022	1.16315	0.542324	6.61439	5.85413	2.7682	3.21808	5.00348	1.16315	0.00995033	1.16315	0.71784	2.8679	4.85981	4.33152	3.72978	1.16315	1.95586	1.59534	1.16315	0.779325	1.29473	1.94018	0.652325	0.788457	-1.17118	0.904218	1.32708	-3.21888	-0.941609	-2.04022
82
83	2.74535	2.55568	4.16496	4.60237	1.16315	2.07191	1.73166	1.26695	1.01523	1.37118	1.69194	0.652325	0.788457	-1.17118	1.5433	1.48614	-3.21888	-0.941609	-2.04022	1.16315	-1.07881	4.38602	2.95907	2.64333	3.26614	4.54839	1.16315	0.00995033	3.11574	1.7174	3.14156	3.23907	3.96253	4.81478	1.16315	2.29051	2.15987	4.41594	1.05082	1.29746	1.7138	0.652325	0.788457	-1.17118	1.42552	1.48614	-3.21888	-0.941609	-2.04022
84	1.16315	4.07159	3.51244	2.3155	1.16315	1.97962	3.13288	2.34947	0.837248	1.38379	1.82455	0.652325	1.29473	-1.17118	1.82455	1.47247	-3.21888	-0.941609	-2.04022	1.16315	-1.07881	7.04717	5.54705	2.73177	3.2884	4.84143	1.16315	0.00995033	2.96424	1.41099	1.42792	4.24563	4.9049	2.78254	3.03495	2.27624	3.78396	3.40817	1.46094	1.48614	2.11263	0.652325	2.68989	-1.17118	2.81421	1.74572	0.494696	-0.941609	1.97824
85
86	1.16315	4.2631	4.26465	3.24181	1.16315	2.34181	2.19722	1.16315	1.07158	1.29746	1.82777	0.652325	0.985817	-1.17118	2.39699	1.59534	-3.21888	-0.941609	2.52892	1.16315	2.66723	5.98504	5.58567	2.7389	3.57375	5.94367	1.16315	0.00995033	1.16315	1.4816	-0.446287	2.93439	-0.446287	0.693147	-1.83258	-0.653926	-4.60517	-0.446287	-1.56065	-1.60944	-2.20727	-3.21888	-1.66073	-3.21888	-1.38629	-2.12026	-3.21888	-4.60517	-2.65926
87	1.16315	4.85266	3.42622	2.98619	1.16315	4.2023	1.95019	1.62334	0.598837	2.73046	1.9125	0.652325	0.788457	-1.17118	1.53687	1.36354	-3.21888	-0.941609	-2.04022	1.16315	0.904218	6.56511	5.89104	2.87639	3.19499	5.94038	1.16315	0.00995033	4.62957	0.300105	1.16315	4.95766	3.57655	3.10054	1.16315	4.57574	2.06179	1.9373	0.770108	3.43495	2.0189	0.652325	0.788457	-1.17118	1.78002	1.45862	-3.21888	-0.941609	-2.04022
88	0.850151	4.15057	1.16315	-0.446287	3.03927	-0.287682	-0.941609	1.16315	-1.07881	-0.301105	-0.71335	-2.12026	0.0392207	0.139762	-1.38629	-1.60944	0.928219	-4.60517	-2.65926	0.576613	2.5185	1.16315	6.2729	1.16315	1.16315	-0.916291	-2.40795	2.00553	1.16315	1.63705	0.850151	4.21936	1.16315	0.693147	3.05965	-0.462035	-0.941609	1.16315	-1.07881	-0.301105	-0.71335	-2.12026	0.0392207	0.139762	-1.38629	-2.12026	0.928219	-4.60517	-2.65926
89	0.850151	3.8002	1.16315	-0.446287	1.93297	2.55878	1.81482	1.16315	5.58289	-0.301105	-0.71335	0.662688	0.0392207	0.139762	6.05456	-0.356675	4.41968	-4.60517	2.29657	0.576613	2.61885	1.16315	4.89791	1.16315	1.16315	-0.916291	1.9865	2.41948	1.16315	2.58701	-0.446287	2.93439	-0.446287	5.03468	-1.83258	-0.653926	-4.60517	-0.446287	5.51962	5.36171	4.63347	3.64545	-1.66073	2.77134	-1.38629	5.74348	-3.21888	-4.60517	-2.65926
90	0.850151	3.9522	1.16315	-0.446287	2.69124	1.65632	-0.941609	1.16315	-1.07881	-0.301105	-0.71335	-2.12026	0.0392207	0.139762	-1.38629	-0.248461	0.928219	-4.60517	2.8094	0.576613	2.90526	1.16315	5.78081	1.16315	1.16315	-0.916291	-2.40795	-0.127833	1.16315	1.96991	5.05981	3.76885	1.16315	0.693147	3.12148	2.79055	0.0861777	1.16315	-1.07881	-0.301105	0.41211	-2.12026	2.41323	0.139762	-1.38629	-0.478036	1.58104	-4.60517	2.11746
91	0.850151	4.66955	1.16315	-0.446287	2.75175	0.457425	-0.941609	1.16315	-1.07881	-0.301105	0.783902	-2.12026	2.60343	0.139762	-1.38629	-2.12026	0.928219	-1.77196	-2.65926	0.576613	2.36931	1.16315	5.85524	1.16315	1.16315	-0.916291	-0.301105	2.39334	1.16315	1.69562	-0.446287	2.93439	-0.446287	5.09828	3.87847	-0.653926	5.1162	3.14458	4.39802	5.36242	4.64275	3.61119	-1.66073	2.77259	4.44465	5.74374	-3.21888	-4.60517	-2.65926
92	0.850151	4.63919	1.16315	-0.446287	3.1104	1.25846	3.38201	1.16315	-1.07881	3.11263	2.91561	-2.12026	4.06371	2.67759	4.68093	-0.693147	1.62137	2.45788	3.25617	2.82376	2.55101	1.16315	5.90811	1.16315	1.16315	-0.916291	1.62728	2.75366	1.16315	2.0149	0.850151	4.08446	1.16315	0.693147	2.32043	1.22964	3.85057	1.16315	-1.07881	3.15402	2.90635	-2.12026	4.20827	2.70938	4.48549	-2.12026	1.76815	2.698	2.83262
93	-2.04022	2.23216	-0.446287	5.16627	4.01512	-0.653926	5.1162	3.44967	4.38801	5.36242	-2.20727	3.6286	-1.07881	2.78006	4.44606	5.74371	-3.21888	-4.60517	-2.65926	3.01357	-1.07881	5.99894	4.73523	4.99138	5.51311	-0.916291	-2.81341	4.72082	4.72082	-0.162519	0.850151	5.02906	1.16315	5.1698	3.43302	2.56649	-0.462035	1.16315	-1.07881	-0.301105	0.806476	2.65042	2.19834	0.139762	0.770108	-2.12026	0.928219	2.07443	2.28136
94	0.850151	4.38826	1.16315	-0.446287	3.50886	1.93586	-0.941609	1.16315	-0.18633	-0.301105	-0.71335	-2.12026	2.68989	0.139762	-0.430783	-1.27297	0.928219	-4.60517	4.03513	0.576613	2.02551	1.16315	5.68154	1.16315	1.16315	-0.916291	1.38629	2.38693	1.16315	1.21788	0.850151	4.63249	1.16315	0.693147	3.66868	1.93586	-0.941609	1.16315	-0.18633	-0.301105	1.58515	-2.12026	2.83674	0.139762	2.57338	0.405465	0.928219	-4.60517	4.52742
95	3.42881	4.59684	1.16315	-0.446287	3.84866	4.11887	-0.941609	1.16315	-1.07881	-0.301105	-0.71335	3.28316	4.54945	0.139762	2.73242	-0.248461	0.928219	-4.60517	0.765468	0.576613	3.47041	1.16315	5.83913	1.16315	1.16315	-0.916291	1.23256	2.96579	1.16315	1.88251	2.64547	4.68102	1.16315	0.693147	3.66868	3.64728	-0.941609	1.16315	-1.07881	-0.301105	-0.71335	2.69327	3.88012	0.139762	-1.38629	-2.12026	0.928219	0.854415	-0.385662
96	0.850151	3.79549	1.16315	-0.446287	1.47247	1.5217	2.73177	1.16315	-1.07881	-0.301105	0.431782	-2.12026	0.774727	0.139762	-0.430783	-2.12026	0.928219	0.978326	1.41099	0.576613	1.05779	1.16315	4.75221	1.16315	1.16315	-0.916291	0.29267	1.9865	1.16315	1.52823	0.850151	4.82679	1.16315	5.73547	3.61523	2.01223	4.04882	1.16315	-1.07881	-0.301105	2.50553	-0.274437	3.18221	0.139762	2.57338	-0.040822	0.928219	0.887891	4.12017
98	4.11969	4.75815	1.16315	-0.446287	3.31164	1.58104	4.63812	5.18229	1.38128	4.16107	3.60767	0.553885	4.49547	3.73696	5.48662	1.49515	4.03619	3.39886	3.56502	3.63521	3.04166	3.12148	6.17404	4.47404	1.16315	-0.916291	1.94305	2.9663	1.16315	2.40243	3.93359	4.65501	1.16315	0.693147	2.68921	0.751416	4.30959	1.16315	-1.07881	3.93886	3.33185	-2.12026	4.26563	3.50826	5.10035	-2.12026	3.66714	2.95021	3.34885
101	0.850151	4.59552	1.16315	-0.446287	3.17011	1.89462	-0.941609	1.16315	2.79606	-0.301105	2.71403	1.38629	0.0392207	0.139762	-1.38629	-1.04982	0.928219	0.887891	1.53256	0.576613	2.49155	1.16315	5.90482	1.16315	1.16315	-0.916291	3.75654	2.29556	1.16315	1.48614	4.78849	4.84316	1.16315	5.7422	3.39148	3.26308	0.565314	1.16315	4.7943	-0.301105	-0.71335	1.55393	2.19834	0.797507	2.0554	0.698135	0.928219	-0.579818	1.95869
102	3.44074	4.88537	1.16315	5.36242	3.60631	2.60565	-0.941609	1.16315	0.548121	-0.301105	1.43984	2.52011	2.99823	0.139762	3.28354	1.60342	0.928219	0.10436	2.16905	1.52606	3.04547	1.16315	6.35508	1.16315	1.16315	-0.916291	1.5217	3.04785	1.16315	2.34469	3.5619	5.08574	1.16315	5.37031	3.86786	2.70337	0.364643	1.16315	-0.18633	-0.301105	2.86049	2.2834	3.29732	0.139762	3.6368	1.75786	0.928219	0.837248	2.73631
103	4.5069	4.73312	6.00857	4.15434	4.09551	3.59127	1.79342	4.892	3.5366	3.73098	2.38509	2.33505	4.64871	3.2627	4.50003	3.0842	2.64404	3.38099	3.41609	-0.446287	2.58173	6.84587	5.29807	3.69883	4.12455	6.43509	3.44617	3.68034	5.62924	1.76815	4.81584	4.93325	6.03484	4.0314	4.26367	3.67908	1.70293	5.24865	3.97687	3.9184	3.24571	2.44148	4.82991	3.46823	5.1299	3.32611	3.22446	3.40784	3.59731
104	4.06199	3.96613	4.03034	4.07669	3.57263	1.73166	1.22671	4.11284	2.3665	2.27521	1.88555	2.24071	3.89691	1.89311	1.73695	2.72981	3.52871	1.4422	2.35423	1.40854	1.53039	6.2633	5.48691	3.72545	4.04638	6.28912	2.60712	3.22526	3.89019	1.80336	3.36419	4.0314	3.55962	3.69436	2.66166	1.13462	-0.040822	-0.446287	-0.446287	-0.446287	-2.20727	-0.34249	1.90658	-0.84397	1.86563	-0.356675	2.04898	-0.446287	-0.446287
105
106	-0.446287	4.69428	5.96435	3.75841	2.16562	0.708036	-0.446287	-0.446287	-0.446287	-0.446287	-2.20727	3.68311	-0.446287	-0.84397	2.12106	-0.446287	-0.446287	-0.446287	2.09679	-0.446287	3.23672	6.28884	5.82198	2.71469	3.5995	5.47605	1.60342	2.71271	4.85942	0.576613	-0.446287	4.84182	5.70568	4.57749	2.16562	1.21194	-0.446287	-0.446287	-0.446287	-0.446287	-2.20727	3.45442	-0.446287	-0.84397	1.33237	-0.446287	-0.446287	-0.446287	1.10526
107	2.46044	4.48909	5.42609	-0.446287	2.84316	1.97685	1.5063	2.23538	1.38128	0.837248	1.32708	0.693147	4.08396	-0.84397	3.53893	1.21194	-0.446287	-0.446287	2.89977	-0.446287	3.20315	6.88621	5.72257	3.28241	3.30762	7.44257	1.96851	3.48951	4.29128	2.09679	1.92571	4.70637	6.24735	5.16238	2.76632	1.86408	2.02683	-0.446287	1.15688	1.23256	2.48574	0.625938	4.09684	-0.84397	3.18553	1.35841	-0.446287	-0.446287	2.97655
108	4.46832	4.79082	1.55393	1.62334	2.02946	1.30563	-0.34249	-0.446287	1.57691	-0.446287	-2.20727	1.72988	1.90658	-0.84397	-0.916291	-0.446287	-0.446287	-0.446287	2.57185	-0.446287	2.32239	6.59374	6.12006	3.22047	3.71989	5.95938	-0.446287	3.22047	4.31949	-0.162519	4.27486	4.79926	3.24181	2.77571	2.57261	1.2499	-0.446287	-0.446287	1.09192	-0.446287	1.96711	1.18479	1.79342	-0.84397	-0.916291	-0.446287	-0.0725707	-0.446287	2.40875
109	4.24535	4.41328	4.73189	3.61953	3.23711	3.15017	2.87017	-0.446287	4.61254	-0.446287	-2.20727	2.78748	2.91939	-0.84397	-0.916291	2.43186	2.67346	-0.446287	3.37725	-0.446287	2.87469	6.53549	5.64541	3.89039	4.42521	7.49693	1.89762	2.78254	5.30256	1.47018	3.72858	4.67171	4.41607	3.72256	3.29361	2.86562	-0.446287	-0.446287	4.15057	-0.446287	-2.20727	2.18267	-0.446287	-0.84397	-0.916291	2.29858	1.78507	-0.446287	3.21808
110	4.95322	4.79223	4.39433	3.59182	3.31382	3.63363	1.36098	-0.446287	5.24302	5.19034	3.56784	3.48431	5.44656	-0.84397	2.14593	2.63906	3.13853	-0.446287	4.40318	-0.446287	2.64617	6.04263	5.89559	3.86932	2.4301	6.33868	2.44495	3.91701	5.96727	1.96431	4.93606	4.93426	5.19451	3.8766	3.7591	3.78077	1.39872	3.29769	5.20992	5.13002	3.83751	3.48062	5.5431	0.322083	3.23278	2.76127	3.2375	-0.040822	4.37324
111	3.35025	4.86723	3.67478	3.84866	2.76632	2.94812	1.75094	1.89311	0.625938	-0.446287	-2.20727	1.1314	3.6806	-0.84397	-0.916291	1.51513	-0.446287	-0.446287	1.60944	-0.446287	2.1506	5.9383	5.64852	3.13462	4.08446	6.34309	-0.446287	2.73112	4.53034	1.19996	3.65713	5.18867	3.95833	3.87224	2.9418	2.83908	1.77326	3.6074	1.24703	1.23256	-2.20727	1.47705	3.7663	-0.84397	1.50185	1.78507	0.683097	-0.446287	2.5416
112	-0.446287	4.91412	3.78442	3.59237	2.6152	1.59939	2.25129	-0.446287	0.285179	-0.446287	-2.20727	-0.673345	-0.446287	-0.84397	-0.916291	0.239017	-0.446287	-0.446287	-0.446287	-0.446287	1.8901	6.21527	5.68755	3.10054	3.59457	6.77878	1.20597	3.31273	3.55535	1.16002	-0.446287	4.95836	2.84897	4.0353	2.58022	1.12168	2.40604	-0.446287	-0.446287	-0.446287	-2.20727	-0.673345	1.79342	-0.84397	-0.916291	-0.446287	-0.446287	-0.446287	-0.446287
113	3.22724	4.6234	4.52915	4.47949	3.22843	1.90954	2.44842	3.03975	1.97269	0.470004	2.16905	0.951658	1.4816	-0.371064	2.8848	1.47705	1.54543	-0.446287	3.4327	1.77495	3.85989	5.87344	5.75264	3.65377	4.18662	6.80853	1.93442	3.43914	4.27319	1.72988	-0.446287	4.43129	2.84897	4.00387	2.35613	-0.400478	0.536493	-0.446287	0.398776	-0.446287	0.722706	-0.673345	-0.446287	-0.84397	-0.916291	-0.446287	-0.446287	-0.446287	3.1913
114	3.27336	4.90305	1.16315	4.50667	2.04252	1.99877	2.55568	3.09059	0.943906	1.64866	2.49815	2.20497	1.72811	2.17361	2.96476	2.40514	-1.66073	0.8671	2.40424	1.16315	3.08374	5.43695	6.83849	2.34564	3.87453	5.77771	4.73392	2.90032	4.55965	-0.162519	3.47661	5.1586	1.16315	4.4643	2.75239	1.84214	2.45187	3.51184	0.732368	1.61343	2.57642	2.23858	1.335	2.33505	3.31782	2.56955	-1.66073	1.46557	1.48614
115	4.54116	4.00988	4.10033	5.28523	2.58173	2.70605	2.18267	-0.446287	3.87909	2.30458	-2.20727	2.40153	2.88312	-0.84397	-0.916291	2.2439	1.19089	-0.446287	3.75467	-0.446287	2.87639	7.21577	4.99247	3.77712	3.8221	6.01944	1.38879	3.2308	4.74075	1.15373	2.86619	4.68693	3.87287	4.52504	2.67896	1.80993	1.96991	-0.446287	2.31747	-0.446287	1.87487	3.1381	-0.446287	-0.84397	-0.916291	1.28647	0.19062	2.04252	2.70672
116	3.83859	4.90772	4.96256	4.32161	3.04643	2.81241	2.99923	4.32506	1.4207	-1.60944	1.05779	1.47247	3.99102	-3.21888	1.13462	1.24703	1.96711	-4.60517	-2.65926	-0.776529	2.56187	7.69545	5.4482	3.13462	4.21936	-0.916291	-2.81341	3.1104	5.2157	1.58719	3.85968	5.45477	4.98866	5.56095	3.29547	2.98568	1.34807	3.82755	1.37877	-1.60944	2.52172	1.98513	3.07223	-3.21888	-1.38629	1.75613	-0.733969	1.97962	2.88648
117
118	4.40158	5.33277	6.65255	4.75497	4.09034	3.47414	2.87639	5.56368	3.58269	3.81661	3.02626	2.85819	4.27583	2.80518	5.02428	3.17388	3.40784	1.41585	2.32532	3.44681	3.0037	5.87594	6.10157	4.2576	4.48537	-0.916291	3.21366	3.59099	5.40214	3.03303	3.53747	5.0018	5.22865	5.21597	2.78192	2.48157	2.20607	3.30285	1.4207	2.03209	2.20937	1.57898	3.17639	-3.21888	2.90142	1.59737	1.0116	-4.60517	-1.34707
119	3.62727	4.8055	4.93885	4.82286	3.53223	2.21594	1.25562	3.40718	1.70838	-1.60944	0.806476	-3.21888	4.1662	-3.21888	3.00667	1.51513	-3.21888	-4.60517	-2.65926	-0.776529	2.91615	7.68894	6.43474	-1.46968	4.54542	-0.916291	-2.81341	3.24727	4.07974	1.5707	3.29621	4.90416	4.44582	4.67423	3.08694	1.54969	0.792993	-0.446287	1.13783	-1.60944	0.727549	-3.21888	3.90116	-3.21888	1.66013	0.182322	-3.21888	-4.60517	-2.65926
120	4.42305	4.41461	5.87955	5.16003	3.02091	2.7447	2.88312	4.27694	2.8285	4.82036	2.53449	1.83258	3.93065	-3.21888	4.04813	2.22138	2.26384	-4.60517	0.815365	0.444686	2.25549	7.16624	5.63714	3.72304	4.15998	-0.916291	2.25129	3.18097	5.21987	1.96991	4.13581	4.38627	5.41316	4.73576	2.78378	2.15524	1.16315	1.56862	2.07317	4.77601	2.28646	0.41871	2.30658	-3.21888	2.34084	1.51951	-0.733969	-4.60517	1.46557
121	-2.04022	4.44183	4.99356	4.00533	0.548121	-0.653926	1.74222	-0.446287	5.52549	-1.60944	1.71199	-3.21888	2.24918	-3.21888	-1.38629	-3.21888	-3.21888	-4.60517	4.04708	-0.776529	3.45663	6.55058	5.9179	3.81859	2.55955	-0.916291	-2.81341	2.94075	3.18553	1.74572	-0.446287	4.62183	4.7265	4.15167	1.23837	0.900161	2.43799	-0.446287	5.09369	-1.60944	2.28849	0.364643	2.67069	-3.21888	-1.38629	-2.12026	-3.21888	-4.60517	5.03754
122	1.32176	5.49331	5.64665	4.29511	3.01994	2.08939	-4.60517	3.82385	1.88099	-1.60944	0.0953102	-3.21888	2.58097	-3.21888	0.262364	1.24703	-0.0512933	-4.60517	1.17248	-0.776529	2.94286	7.11363	6.19099	3.3548	4.45249	-0.916291	-2.81341	3.07961	4.61838	1.35584	-0.446287	5.7273	5.31192	4.1252	2.38324	0.0676586	-4.60517	1.56862	0.139762	-1.60944	-0.139262	-3.21888	3.0488	-3.21888	-1.38629	-2.12026	-3.21888	-4.60517	1.01523
123	4.2559	5.15416	6.2687	4.69766	3.9522	2.88424	1.73519	5.01893	3.12676	3.27261	2.48157	2.32435	3.88156	2.02946	4.33703	2.22246	2.99473	-4.60517	3.17555	2.87582	3.48062	6.69023	6.68001	4.0015	4.53217	-0.916291	2.80275	3.57683	5.24839	2.48073	3.76607	4.32241	5.16718	5.37482	2.78378	1.27815	1.78675	-0.446287	1.02604	-1.60944	2.68376	-3.21888	2.85474	-3.21888	-1.38629	-2.12026	-0.733969	-4.60517	5.04394
124	3.29621	5.04155	5.57909	4.43912	3.2308	1.99061	2.20607	-0.446287	1.335	-1.60944	2.22354	-3.21888	2.51041	-3.21888	-1.38629	0.182322	0.620576	-4.60517	3.21647	-0.776529	3.53893	7.20826	6.09056	-1.46968	4.08967	-0.916291	-2.81341	3.65299	4.26956	1.50185	3.38031	5.09926	5.56812	4.78248	2.83556	1.08181	2.59002	-0.446287	1.02604	-1.60944	2.55023	-3.21888	0.920283	-3.21888	-1.38629	-0.127833	0.322083	-4.60517	3.67097
125	2.0149	4.86707	5.94837	4.4754	2.62829	2.36085	0.770108	4.15982	1.02604	1.8718	2.38601	-3.21888	4.2264	-3.21888	3.64336	-1.13943	-3.21888	-4.60517	2.8094	3.42622	3.22127	7.44328	5.94128	4.01566	4.26648	-0.916291	-2.81341	3.54501	5.13645	1.38379	2.72458	4.30461	5.92182	4.973	2.38693	1.39872	3.74313	3.81595	1.335	1.36098	2.36462	-3.21888	3.77368	-3.21888	3.72906	0.182322	-3.21888	-4.60517	2.47233
126
127	3.88301	4.77828	6.5336	3.63019	3.25192	2.65324	1.72811	4.13708	3.28616	2.56572	1.49515	2.91398	3.74573	-3.21888	3.68688	2.21375	1.46094	-4.60517	2.94233	2.13889	2.45531	6.81605	5.75416	3.86891	3.7462	-0.916291	-2.81341	3.29027	5.37138	1.84055	4.01638	5.31719	6.44154	3.92967	3.20802	2.70337	2.4647	3.74147	3.1104	2.64759	2.44148	2.90745	3.30542	-3.21888	3.57319	2.05412	0.845868	-4.60517	2.77446
128	-2.04022	5.28265	4.76422	4.00533	3.27488	1.54756	-4.60517	-0.446287	0.582216	-1.60944	-2.20727	-3.21888	4.0413	-3.21888	-1.38629	-3.21888	-3.21888	-4.60517	1.20597	-0.776529	2.98971	7.64897	6.47497	1.6525	4.18799	-0.916291	-2.81341	2.70605	4.14298	1.4929	-0.446287	5.31	4.77052	4.70565	3.33613	1.96291	-4.60517	-0.446287	0.378436	-1.60944	-2.20727	-3.21888	3.92019	-3.21888	-1.38629	-2.12026	-3.21888	-4.60517	1.90211
129
130	1.16315	4.38265	5.99219	4.94107	2.70203	2.35707	3.42784	4.13324	2.19054	1.28371	2.04252	1.27257	1.47476	1.00796	3.00171	1.35841	2.24601	0.518794	1.46557	0.871293	2.52092	5.28386	4.70429	1.16315	3.82647	6.95247	1.90954	2.54081	4.40146	2.27316	1.16315	4.21789	5.35701	4.99376	2.43186	1.97547	2.50797	2.03992	1.4884	0.641854	2.14593	0.688135	-0.210721	-0.673345	1.39872	0.652325	0.609766	-0.356675	0.524729
131
132	3.9982	4.49066	5.36747	4.39605	3.05965	2.20166	3.56332	4.92733	2.14476	2.23109	2.51204	0.336472	4.11578	2.33117	4.80729	1.61343	0.609766	1.76644	1.86718	2.8559	2.52573	7.30621	5.59266	3.08922	3.51035	6.49291	1.08856	3.00221	4.73119	1.56653	3.94119	4.36742	4.59835	4.72588	3.08649	1.9947	3.59072	4.78474	0.943906	1.86097	2.73826	-1.60944	3.20437	2.10657	4.46855	1.075	0.609766	1.87641	2.07443
133
134	3.73409	5.37551	5.96502	4.39827	3.25617	2.35423	1.88403	3.91222	2.70471	1.71919	2.34277	1.80171	1.65441	0.530628	3.99636	1.8718	2.93386	-0.71335	1.15057	0.371564	0.81978	5.29571	6.37627	2.56264	4.01944	8.13763	2.35042	3.14286	4.79711	2.12346	1.16315	5.21765	4.44242	4.15591	3.30027	2.13653	1.50408	1.16315	1.19392	0.641854	2.35518	1.27257	-0.210721	-3.21888	1.84845	1.19695	0.609766	-0.462035	1.94591
135	1.16315	4.27916	1.16315	3.89202	2.66166	1.02604	-1.51413	1.16315	-1.60944	0.641854	0.883768	1.16315	3.02723	-3.21888	1.16315	-0.941609	0.609766	-2.40795	1.68269	-0.733969	3.44744	6.94227	5.23025	1.87487	3.21848	5.83138	2.50716	2.873	4.47847	0.936093	1.16315	4.65091	1.16315	4.41049	2.4824	0.565314	-1.51413	1.16315	-0.653926	0.641854	1.45161	1.47705	1.639	-3.21888	1.16315	-0.693147	0.609766	-0.274437	1.46557
136	5.70181	6.71503	7.39803	5.86261	7.04376	8.78684	5.26636	7.24791	6.23266	6.39391	4.58985	7.06708	8.09653	4.5284	7.24398	5.17247	6.78631	4.04235	5.01004	4.38215	5.72844	6.98101	6.09744	5.50566	6.51011	7.28827	-2.81341	5.00643	8.44763	1.10194	5.85625	7.07751	7.46702	5.93421	7.18366	9.33419	5.29852	7.393	6.25523	6.50911	4.67367	7.72082	8.60602	4.62134	7.28616	5.31257	6.83888	4.15669	5.06897
137
138
139	3.07823	4.32876	1.16315	4.09268	-1.83258	1.67147	2.97859	0.10436	-1.38629	1.61343	2.10047	2.15292	1.86563	1.75786	-0.776529	2.11746	-1.66073	-0.653926	0.41211	1.16315	2.64971	6.1845	5.6105	0.828552	3.27374	6.83693	-0.150823	2.47822	3.39451	-0.162519	2.61007	5.03552	1.16315	2.51285	-1.83258	1.75958	2.40243	0.10436	-0.634878	1.6312	2.09802	2.14124	1.25846	1.72811	-0.776529	2.11746	-1.66073	-0.653926	0.41211
140
141
142	2.96939	2.23216	4.27012	6.01798	1.58104	1.075	3.85355	4.93878	3.9058	2.7447	2.72851	0.548121	3.72449	2.6926	4.88015	-0.478036	0.609766	1.6771	2.25129	3.20112	2.30058	5.45592	4.13389	1.6901	3.08877	6.69425	0.65752	1.61144	2.15524	1.68455	3.42881	3.265	5.3883	5.69619	3.0311	2.15292	3.67199	4.92253	3.4503	2.51122	2.82019	1.86097	3.7462	2.58097	4.92093	1.25562	0.609766	2.26488	3.4886
143	1.16315	4.93663	4.93685	4.22756	2.66166	2.42126	0.378436	2.03992	1.88099	0.641854	-0.248461	1.38379	-0.210721	-3.21888	2.00956	1.04028	0.609766	-1.46968	1.31641	-0.733969	2.64048	5.62884	6.21806	1.16315	3.9547	6.67978	1.4884	2.67484	4.86938	1.80829	1.16315	5.13291	1.16315	5.1419	2.26176	1.80665	0.698135	1.16315	1.075	0.641854	1.07841	0.806476	-0.210721	-3.21888	1.16315	0.165514	0.609766	0.625938	1.06126
144
145	3.67579	6.32448	6.31357	4.48503	3.79863	3.20112	2.4613	5.43512	3.53193	1.83896	2.42037	2.89425	3.157	1.4929	4.57016	2.70337	2.98163	2.42303	2.89702	1.92132	3.64832	6.69566	7.24361	3.47939	4.60557	7.93277	2.53766	3.48339	5.64929	2.03601	3.06852	5.48355	5.56743	4.04182	3.16294	2.40875	1.13783	4.74267	2.99573	0.641854	2.44582	2.30358	2.48157	-1.27297	3.00171	2.08691	0.609766	1.76644	2.3618
146	1.16315	4.63715	3.57823	4.4883	4.7728	2.05156	-0.0943107	1.16315	2.57032	0.641854	0.24686	0.425268	-0.210721	-3.21888	1.16315	1.13783	0.609766	-2.40795	1.43746	-0.733969	2.56495	6.49418	6.2902	3.36453	3.69932	6.7737	1.45395	1.85786	4.65033	-0.162519	1.16315	5.04639	5.07948	5.43616	4.86777	1.97685	1.8197	1.16315	2.11986	0.641854	1.70475	0.8671	-0.210721	-3.21888	1.16315	1.13783	0.609766	-2.40795	1.41828
147
148
149
150	4.53571	5.28761	5.06082	4.43947	3.08877	4.75169	2.04252	3.46823	2.98417	1.72811	1.66959	4.16511	5.21803	1.21194	3.53602	3.38337	2.5611	1.09192	3.85015	1.41342	3.78601	6.31765	3.57962	3.77437	7.98232	4.25575	3.08053	3.01259	5.69407	-0.162519	4.21509	4.47404	4.3073	4.14551	2.83615	3.99268	1.7984	0.254642	2.75366	-0.494296	1.75094	3.74195	-0.446287	0.24686	0.765468	2.00013	2.04122	1.38879	4.21597
151
152	2.07944	4.15261	2.33117	2.882	2.59077	2.04511	1.86872	-0.446287	1.57277	-0.494296	1.62334	1.49515	-0.446287	0.113329	-0.446287	0.824175	1.60543	0.565314	1.75613	-0.776529	2.4664	6.46495	1.60141	3.42002	5.91063	-0.916291	0.920283	2.49897	3.57962	-0.162519	2.35042	4.16044	3.33256	3.39182	2.53211	1.9865	2.27624	-0.446287	1.94591	-0.494296	2.00553	2.50716	-0.446287	0.647103	-0.446287	1.02245	1.09192	0.672944	2.71403
153	4.73856	5.07186	5.75745	5.11727	2.91452	4.48255	4.00642	1.16315	4.89418	-1.60944	-1.77196	3.44713	5.49009	-2.52573	1.16315	2.21812	1.16315	1.16315	3.82951	1.16315	3.06619	6.01065	6.24181	3.71357	3.64284	6.82679	1.49515	2.3814	5.87445	-0.162519	3.51601	4.77018	5.56183	4.50535	0.955511	2.20387	3.87224	1.16315	3.4022	-1.60944	1.52823	2.71998	1.16315	-2.52573	1.16315	-1.83258	1.16315	1.16315	3.7018
154
155
156
157
158
159
160
161	-0.446287	4.7661	2.79606	-0.446287	2.45702	1.8718	1.97408	-0.446287	1.34807	-0.494296	1.78002	1.95445	2.77009	-0.0512933	-0.446287	0.928219	1.4929	1.19996	0.262364	-0.776529	2.33408	6.8127	-0.446287	3.59484	5.81383	0.254642	-0.446287	2.71866	-0.446287	-0.162519	-0.446287	4.85834	2.90417	2.74084	2.73696	2.20276	1.98238	-0.446287	1.23256	-0.494296	2.12704	2.09063	-0.446287	0.165514	-0.446287	1.00063	1.36354	1.74047	1.7156
162	-0.446287	4.25547	2.90417	3.09467	3.14845	1.88555	2.67622	-0.446287	1.8718	-0.494296	2.30158	0.641854	-0.446287	-0.693147	-0.446287	0.708036	1.46094	0.524729	1.37372	-0.776529	3.9912	5.76478	2.09063	4.14155	5.97029	-0.916291	3.2461	2.61301	3.1999	-0.162519	-0.446287	4.83167	2.25654	5.57708	3.39417	2.22246	3.94236	-0.446287	1.9713	-0.494296	2.72458	0.802002	4.40134	-1.38629	-0.446287	0.879627	1.13462	0.524729	3.00667
163
164	3.0042	4.04094	4.49959	4.28758	2.58173	2.16332	2.27624	-0.0304592	1.78002	-0.494296	1.7156	2.71469	-0.0304592	0.536493	-0.446287	1.18173	3.11618	0.703098	4.59087	-0.776529	3.92671	6.42123	1.53039	3.57066	7.0157	-0.916291	2.27419	2.51122	4.84984	-0.162519	0.565314	4.61502	3.69038	4.53946	2.51041	1.96291	1.86097	-0.0304592	1.7613	-0.494296	2.17361	2.39699	-0.446287	0.565314	0.940007	1.10526	2.75748	0.703098	2.74599
165
167	-0.235722	4.51939	1.16315	4.74485	0.955511	1.11186	-4.60517	1.16315	-0.274437	-1.60944	-1.77196	-3.21888	3.94468	-2.52573	1.16315	-1.83258	1.16315	1.16315	-0.0833816	1.16315	1.23256	7.07397	5.95589	2.49733	3.50315	6.24325	-2.81341	2.57032	3.98732	-0.162519	-0.235722	4.96766	1.41585	5.08488	0.955511	1.58515	-4.60517	1.16315	-0.274437	-1.60944	-1.77196	-2.20727	1.16315	-2.52573	1.16315	-1.83258	1.16315	1.16315	-0.0833816
168
169	-0.235722	4.25163	3.86953	3.48062	0.955511	-0.653926	-4.60517	1.16315	-0.274437	-1.60944	-1.77196	-3.21888	1.16315	-2.52573	1.16315	-1.83258	1.16315	1.16315	1.06471	1.16315	1.56025	6.63261	5.71739	1.83896	0.815365	5.71588	-2.81341	2.26799	3.31854	-0.162519	-0.235722	4.88598	3.97048	3.01553	0.955511	-0.653926	-4.60517	1.16315	-0.274437	-1.60944	-1.77196	-3.21888	1.16315	-2.52573	1.16315	-1.83258	1.16315	1.16315	2.87976
170	4.54234	3.63521	5.48022	4.9777	3.15828	2.24496	-0.798508	3.91362	2.35613	0.431782	1.84688	0.765468	2.63261	-0.820981	3.92474	-1.83258	1.16315	1.16315	-0.0833816	2.26696	1.56862	5.03507	4.92471	2.52333	3.91562	7.77228	1.34286	2.12585	5.25525	-0.162519	4.27347	4.41715	5.44493	5.20664	3.85461	2.7447	-1.42712	3.95374	2.32043	0.431782	2.54318	1.07841	2.94444	-0.798508	3.93104	-1.83258	1.16315	1.16315	4.30109
171	-0.235722	4.16154	4.28744	4.03936	2.0149	0.815365	-4.60517	1.16315	-0.274437	-1.60944	-1.77196	-1.46968	1.16315	-2.52573	1.16315	-1.83258	1.16315	1.16315	-0.0833816	1.16315	2.47738	5.81024	6.04808	1.16315	3.41049	6.33889	-1.38629	2.56649	4.62752	-0.162519	-0.235722	4.15575	4.15701	1.93586	0.955511	-0.653926	-4.60517	1.16315	-0.274437	-1.60944	0.431782	-3.21888	1.16315	-2.52573	1.16315	-1.83258	1.16315	1.16315	-0.0833816
172
173
174
175
176	3.59622	4.3799	5.33098	3.91362	2.27829	2.50879	1.36098	1.16315	3.41378	2.22246	1.21788	3.19663	2.40695	-2.52573	1.16315	-1.83258	1.16315	1.16315	4.52483	1.16315	3.38065	6.37142	6.3787	3.44585	4.82318	6.42659	2.93332	2.83145	5.62214	-0.162519	2.54396	4.19555	4.49424	5.16621	2.27829	1.9865	1.7984	1.16315	0.908259	-1.60944	2.54318	0.955511	1.16315	-2.52573	1.16315	-1.83258	1.16315	1.16315	5.54064
177	3.45094	3.9056	4.44945	1.35325	2.80336	3.87909	3.26385	4.84521	4.78457	3.96784	2.82791	3.65506	4.89072	2.71932	4.92326	1.86563	2.38601	2.18605	2.92047	3.31091	3.14802	6.20033	4.2697	3.64832	6.61099	1.41099	2.32141	3.19663	5.76516	-0.162519	2.91126	4.00406	3.7436	4.84159	2.93279	2.62901	3.03013	4.3784	2.6152	2.86505	2.98366	2.51285	4.11676	2.39516	4.42974	1.25276	1.80336	2.56649	2.99423
178
179
180
181
182
183	1.16315	4.15104	4.51863	1.01885	-1.83258	1.64094	2.22786	4.51305	0.916291	1.72455	2.18605	2.17475	2.82968	1.85942	3.11839	2.12106	-1.66073	-0.653926	1.78842	1.16315	2.1883	7.53586	6.4437	2.45616	3.40552	5.34987	-0.150823	2.58852	3.44394	-0.162519	2.49486	3.61308	1.16315	1.01885	-1.83258	1.46094	2.24813	4.15716	0.524729	1.69928	2.18605	2.1506	1.74572	1.88555	1.75958	2.11746	-1.66073	-0.653926	1.00796
185	1.16315	3.97706	1.16315	2.3988	-1.83258	1.62137	2.44148	3.31709	0.683097	1.7156	2.23216	2.14124	2.73631	1.85942	-0.776529	2.14943	-1.66073	0.19062	0.41211	2.85704	2.24707	7.51993	5.68643	-1.46968	2.9872	6.40369	-0.150823	2.75047	3.0874	-0.162519	1.16315	3.8478	1.16315	1.85003	-1.83258	1.60944	2.3466	2.73826	0.173953	1.64866	2.26903	2.12346	3.29138	1.75094	-0.776529	2.12465	-1.66073	0.0582689	0.41211
186
187	1.64094	3.67046	1.16315	1.01885	-1.83258	2.96424	2.33117	0.10436	0.364643	1.66582	2.12585	4.35453	-1.07881	1.79342	-0.776529	2.13061	-1.66073	-0.653926	1.15688	1.16315	4.15528	5.68664	5.84869	2.71071	3.53252	7.20565	-0.150823	2.68717	4.27639	-0.162519	1.16315	4.04252	1.16315	1.01885	-1.83258	1.84214	2.42745	0.10436	0.182322	1.57691	2.26488	4.1693	-1.66073	1.77834	-0.776529	2.13061	-1.66073	-0.653926	2.77695
188
189	4.11268	4.49547	5.86601	3.14458	5.03838	2.51608	3.31491	5.93134	3.51601	3.00072	3.18138	2.76191	3.22008	3.4701	6.2924	4.50391	4.3716	2.3814	3.11706	2.30658	2.42037	6.22355	5.50915	2.06939	4.35786	6.7148	1.55604	3.42881	5.56937	-0.162519	3.58213	3.59676	4.5326	4.43687	2.29958	2.26696	2.77384	3.90137	2.61007	2.42569	2.52892	2.56187	2.01757	2.50879	5.08994	2.64688	2.52413	1.36098	1.97547
190
191
[truncated: 41 more columns]
